# Supplementary material for: Streamlined asymmetric α-difunctionalization of ynones
Source: Nat Commun. 2018 Jan 25;9:375. doi: 10.1038/s41467-017-02801-9 (PMC5785506; doi:10.1038/s41467-017-02801-9)
Supplement: Supplementary file 4 — Supplementary Data 1 [file 41467_2017_2801_MOESM4_ESM.cif]

 
data_shelx
 
_audit_creation_method            'SHELXL-2016/6'
_shelx_SHELXL_version_number      '2016/6'
_chemical_name_systematic         ?
_chemical_name_common             ?
_chemical_melting_point           ?
_chemical_formula_moiety           'C37 H51 F N2 O6 Si2' 
_chemical_formula_sum
 'C37 H51 F N2 O6 Si2' 
_chemical_formula_weight          694.97

loop_
 _atom_type_symbol
 _atom_type_description
 _atom_type_scat_dispersion_real
 _atom_type_scat_dispersion_imag
 _atom_type_scat_source
 'C'  'C'   0.0181   0.0091
 'International Tables Vol C Tables 4.2.6.8 and 6.1.1.4'
 'H'  'H'   0.0000   0.0000
 'International Tables Vol C Tables 4.2.6.8 and 6.1.1.4'
 'N'  'N'   0.0311   0.0180
 'International Tables Vol C Tables 4.2.6.8 and 6.1.1.4'
 'O'  'O'   0.0492   0.0322
 'International Tables Vol C Tables 4.2.6.8 and 6.1.1.4'
 'F'  'F'   0.0727   0.0534
 'International Tables Vol C Tables 4.2.6.8 and 6.1.1.4'
 'Si'  'Si'   0.2541   0.3302
 'International Tables Vol C Tables 4.2.6.8 and 6.1.1.4'
 
_space_group_crystal_system       monoclinic
_space_group_IT_number            4
_space_group_name_H-M_alt         'P 21'
_space_group_name_Hall            'P 2yb'
 
_shelx_space_group_comment
;
The symmetry employed for this shelxl refinement is uniquely defined
by the following loop, which should always be used as a source of
symmetry information in preference to the above space-group names.
They are only intended as comments.
;
 
loop_
 _space_group_symop_operation_xyz
 'x, y, z'
 '-x, y+1/2, -z'
 
_cell_length_a                    12.1873(2)
_cell_length_b                    8.7246(2)
_cell_length_c                    19.6392(14)
_cell_angle_alpha                 90
_cell_angle_beta                  101.712(7)
_cell_angle_gamma                 90
_cell_volume                      2044.75(16)
_cell_formula_units_Z             2
_cell_measurement_temperature     293(2)
_cell_measurement_reflns_used     22885
_cell_measurement_theta_min       6.90
_cell_measurement_theta_max       67.90
 
_exptl_crystal_description        prism
_exptl_crystal_colour             colorless
_exptl_crystal_density_meas       ?
_exptl_crystal_density_method     ?
_exptl_crystal_density_diffrn     1.129          
_exptl_crystal_F_000              744
_exptl_transmission_factor_min    ?
_exptl_transmission_factor_max    ?
_exptl_crystal_size_max           0.200
_exptl_crystal_size_mid           0.200
_exptl_crystal_size_min           0.200
_exptl_absorpt_coefficient_mu     1.171
_shelx_estimated_absorpt_T_min    0.800
_shelx_estimated_absorpt_T_max    0.800
_exptl_absorpt_correction_type    multi-scan
_exptl_absorpt_correction_T_min   0.562
_exptl_absorpt_correction_T_max   0.791
_exptl_absorpt_process_details    'Jacobson, R. (1998) Private communication'
_exptl_absorpt_special_details    ?
_diffrn_ambient_temperature       293(2)
_diffrn_radiation_wavelength      1.54178
_diffrn_radiation_type            CuK\a
_diffrn_source                    ?
_diffrn_measurement_device_type   'Rigaku Saturn944+ CCD'
_diffrn_measurement_method        \w
_diffrn_detector_area_resol_mean  ?
_diffrn_reflns_number             31210
_diffrn_reflns_av_unetI/netI      0.0670
_diffrn_reflns_av_R_equivalents   0.0945
_diffrn_reflns_limit_h_min        -14
_diffrn_reflns_limit_h_max        14
_diffrn_reflns_limit_k_min        -10
_diffrn_reflns_limit_k_max        10
_diffrn_reflns_limit_l_min        -23
_diffrn_reflns_limit_l_max        20
_diffrn_reflns_theta_min          6.852
_diffrn_reflns_theta_max          68.940
_diffrn_reflns_theta_full         67.679
_diffrn_measured_fraction_theta_max   0.957
_diffrn_measured_fraction_theta_full  0.978
_diffrn_reflns_Laue_measured_fraction_max    0.957
_diffrn_reflns_Laue_measured_fraction_full   0.978
_diffrn_reflns_point_group_measured_fraction_max   0.940
_diffrn_reflns_point_group_measured_fraction_full  0.962
_reflns_number_total              7138
_reflns_number_gt                 3870
_reflns_threshold_expression      'I > 2\s(I)'
_reflns_Friedel_coverage          0.834
_reflns_Friedel_fraction_max      0.920
_reflns_Friedel_fraction_full     0.944
 
_reflns_special_details
;
 Reflections were merged by SHELXL according to the crystal
 class for the calculation of statistics and refinement.
 
 _reflns_Friedel_fraction is defined as the number of unique
 Friedel pairs measured divided by the number that would be
 possible theoretically, ignoring centric projections and
 systematic absences.
;
 
_computing_data_collection        'CrystalClear-SM 2.0 r4 (Rigaku, 2009)'
_computing_cell_refinement        'SHELXL-2016/6 (Sheldrick, 2016)'
_computing_data_reduction         'CrystalClear-SM 2.0 r4 (Rigaku, 2009)'
_computing_structure_solution     'SHELXL-2016/6 (Sheldrick, 2016)'
_computing_structure_refinement 'SHELXL-2016/6 (Sheldrick, 2016)'
_computing_molecular_graphics     'CrystalStructure 4.0 (Rigaku, 2009)'
_computing_publication_material   'CrystalStructure 4.0 (Rigaku, 2009)'
_refine_special_details           ?
_refine_ls_structure_factor_coef  Fsqd
_refine_ls_matrix_type            full
_refine_ls_weighting_scheme       calc
_refine_ls_weighting_details
'w=1/[\s^2^(Fo^2^)+(0.1186P)^2^] where P=(Fo^2^+2Fc^2^)/3'
_atom_sites_solution_primary      ?
_atom_sites_solution_secondary    ?
_atom_sites_solution_hydrogens    geom
_refine_ls_hydrogen_treatment     constr
_refine_ls_extinction_method      none
_refine_ls_extinction_coef        .
_refine_ls_abs_structure_details
;
 Flack x determined using 1163 quotients [(I+)-(I-)]/[(I+)+(I-)]
 (Parsons, Flack and Wagner, Acta Cryst. B69 (2013) 249-259).
;
_refine_ls_abs_structure_Flack    -0.01(3)
_chemical_absolute_configuration  ad
_refine_ls_number_reflns          7138
_refine_ls_number_parameters      433
_refine_ls_number_restraints      5
_refine_ls_R_factor_all           0.1397
_refine_ls_R_factor_gt            0.0843
_refine_ls_wR_factor_ref          0.2436
_refine_ls_wR_factor_gt           0.2009
_refine_ls_goodness_of_fit_ref    1.044
_refine_ls_restrained_S_all       1.045
_refine_ls_shift/su_max           0.056
_refine_ls_shift/su_mean          0.003
 
loop_
 _atom_site_label
 _atom_site_type_symbol
 _atom_site_fract_x
 _atom_site_fract_y
 _atom_site_fract_z
 _atom_site_U_iso_or_equiv
 _atom_site_adp_type
 _atom_site_occupancy
 _atom_site_site_symmetry_order  
 _atom_site_calc_flag
 _atom_site_refinement_flags_posn
 _atom_site_refinement_flags_adp
 _atom_site_refinement_flags_occupancy
 _atom_site_disorder_assembly
 _atom_site_disorder_group
C1 C 0.0572(14) 0.707(2) 0.4412(6) 0.183(5) Uani 1 1 d . . . . .
H1 H 0.043756 0.597275 0.432804 0.219 Uiso 1 1 calc R U . . .
C2 C 0.1791(7) 0.6958(9) 0.3243(5) 0.103(2) Uani 1 1 d . . . . .
C3 C 0.1609(7) 0.6725(9) 0.2626(4) 0.094(2) Uani 1 1 d . . . . .
C4 C 0.1436(5) 0.6499(8) 0.1882(3) 0.0753(16) Uani 1 1 d . . . . .
C5 C 0.1885(6) 0.7858(7) 0.1522(3) 0.0764(18) Uani 1 1 d . . . . .
H5 H 0.170728 0.768580 0.101883 0.092 Uiso 1 1 calc R U . . .
C6 C 0.0546(6) 0.9805(9) 0.1151(4) 0.087(2) Uani 1 1 d . . . . .
C7 C -0.0049(6) 1.1150(8) 0.1386(4) 0.0794(18) Uani 1 1 d . . . . .
C8 C 0.0123(6) 1.1623(10) 0.2067(4) 0.0890(19) Uani 1 1 d . . . . .
H8 H 0.062647 1.110745 0.241025 0.107 Uiso 1 1 calc R U . . .
C9 C -0.0458(7) 1.2864(10) 0.2233(4) 0.096(2) Uani 1 1 d . . . . .
C10 C 0.3064(17) 0.614(2) 0.4676(9) 0.213(7) Uani 1 1 d . U . . .
H10 H 0.319128 0.638751 0.517269 0.255 Uiso 1 1 calc R U . . .
C11 C -0.0802(6) 1.1950(10) 0.0882(4) 0.095(2) Uani 1 1 d . . . . .
H11 H -0.094273 1.163396 0.042074 0.114 Uiso 1 1 calc R U . . .
C12 C -0.1325(6) 1.3196(10) 0.1076(4) 0.095(2) Uani 1 1 d . . . . .
C13 C -0.1198(7) 1.3692(10) 0.1740(4) 0.098(2) Uani 1 1 d . . . . .
H13 H -0.158332 1.453786 0.185881 0.118 Uiso 1 1 calc R U . . .
C14 C 0.3071(7) 0.8095(8) 0.1736(4) 0.0853(19) Uani 1 1 d . . . . .
C15 C 0.4064(8) 0.8233(10) 0.1860(4) 0.103(2) Uani 1 1 d . . . . .
C16 C 0.5997(13) 0.891(2) 0.1176(11) 0.217(8) Uani 1 1 d . U . . .
H16 H 0.573266 0.803075 0.087391 0.261 Uiso 1 1 calc R U . . .
C17 C 0.1864(6) 0.5004(8) 0.1650(4) 0.0825(18) Uani 1 1 d . . . . .
C18 C 0.1530(7) 0.4558(9) 0.0971(4) 0.096(2) Uani 1 1 d . . . . .
H18 H 0.102540 0.516610 0.066840 0.116 Uiso 1 1 calc R U . . .
C19 C 0.1925(9) 0.3225(11) 0.0724(5) 0.119(3) Uani 1 1 d . . . . .
H19 H 0.168884 0.294533 0.026039 0.142 Uiso 1 1 calc R U . . .
C20 C 0.2661(9) 0.2328(13) 0.1162(8) 0.124(3) Uani 1 1 d . . . . .
H20 H 0.293675 0.143968 0.099637 0.149 Uiso 1 1 calc R U . . .
C21 C 0.2994(8) 0.2722(13) 0.1840(8) 0.135(3) Uani 1 1 d . . . . .
H21 H 0.348398 0.208569 0.213730 0.162 Uiso 1 1 calc R U . . .
C22 C 0.2604(7) 0.4099(11) 0.2104(5) 0.113(3) Uani 1 1 d . . . . .
H22 H 0.284096 0.437746 0.256719 0.136 Uiso 1 1 calc R U . . .
C23 C 0.6155(14) 0.634(4) 0.2259(17) 0.274(13) Uani 1 1 d . . . . .
H23 H 0.696868 0.637490 0.229594 0.328 Uiso 1 1 calc R U . . .
C24 C 0.2333(18) 0.950(2) 0.4280(7) 0.212(7) Uani 1 1 d . . . . .
H24 H 0.158353 0.996304 0.417227 0.255 Uiso 1 1 calc R U . . .
C25 C 0.2862(16) 1.0285(18) 0.3781(8) 0.209(6) Uani 1 1 d . . . . .
H25A H 0.256721 0.989500 0.332365 0.313 Uiso 1 1 calc R U . . .
H25B H 0.271254 1.136393 0.379312 0.313 Uiso 1 1 calc R U . . .
H25C H 0.365581 1.011380 0.389688 0.313 Uiso 1 1 calc R U . . .
C26 C 0.2733(19) 1.003(3) 0.5040(9) 0.257(10) Uani 1 1 d . . . . .
H26A H 0.234351 0.945464 0.533552 0.386 Uiso 1 1 calc R U . . .
H26B H 0.352423 0.984860 0.518125 0.386 Uiso 1 1 calc R U . . .
H26C H 0.258096 1.109874 0.507749 0.386 Uiso 1 1 calc R U . . .
C27 C 0.058(2) 0.729(3) 0.5200(8) 0.294(13) Uani 1 1 d . . . . .
H27A H 0.120621 0.676335 0.547165 0.441 Uiso 1 1 calc R U . . .
H27B H 0.062868 0.836505 0.531097 0.441 Uiso 1 1 calc R U . . .
H27C H -0.010438 0.688597 0.530245 0.441 Uiso 1 1 calc R U . . .
C28 C -0.0367(14) 0.784(3) 0.3939(10) 0.237(9) Uani 1 1 d . . . . .
H28A H -0.031179 0.764972 0.346545 0.355 Uiso 1 1 calc R U . . .
H28B H -0.106550 0.744304 0.401780 0.355 Uiso 1 1 calc R U . . .
H28C H -0.033245 0.892212 0.402633 0.355 Uiso 1 1 calc R U . . .
C29 C 0.598(2) 0.594(4) 0.2985(17) 0.41(3) Uani 1 1 d . . . . .
H29A H 0.631491 0.672522 0.330584 0.608 Uiso 1 1 calc R U . . .
H29B H 0.519220 0.588833 0.298122 0.608 Uiso 1 1 calc R U . . .
H29C H 0.632331 0.497458 0.312712 0.608 Uiso 1 1 calc R U . . .
C30 C 0.567(2) 0.521(3) 0.159(3) 0.37(2) Uani 1 1 d . . . . .
H30A H 0.586182 0.563672 0.118049 0.560 Uiso 1 1 calc R U . . .
H30B H 0.600617 0.421343 0.167795 0.560 Uiso 1 1 calc R U . . .
H30C H 0.487506 0.512718 0.153204 0.560 Uiso 1 1 calc R U . . .
C31 C 0.553(2) 1.009(5) 0.0804(13) 0.36(2) Uani 1 1 d . U . . .
H31A H 0.474177 1.010813 0.079996 0.543 Uiso 1 1 calc R U . . .
H31B H 0.586745 1.102293 0.100626 0.543 Uiso 1 1 calc R U . . .
H31C H 0.564508 0.999961 0.033618 0.543 Uiso 1 1 calc R U . . .
C32 C 0.7199(16) 0.900(3) 0.1145(13) 0.285(11) Uani 1 1 d . U . . .
H32A H 0.759538 0.816462 0.140582 0.428 Uiso 1 1 calc R U . . .
H32B H 0.727902 0.892937 0.066969 0.428 Uiso 1 1 calc R U . . .
H32C H 0.750140 0.995270 0.133978 0.428 Uiso 1 1 calc R U . . .
C33 C 0.288(3) 0.465(2) 0.4585(12) 0.34(2) Uani 1 1 d . U . . .
H33A H 0.221872 0.437605 0.475558 0.511 Uiso 1 1 calc R U . . .
H33B H 0.276452 0.441477 0.409846 0.511 Uiso 1 1 calc R U . . .
H33C H 0.350834 0.409058 0.483415 0.511 Uiso 1 1 calc R U . . .
C34 C 0.4172(16) 0.651(7) 0.4379(16) 0.42(3) Uani 1 1 d . . . . .
H34A H 0.434113 0.758529 0.443483 0.631 Uiso 1 1 calc R U . . .
H34B H 0.478908 0.592546 0.463047 0.631 Uiso 1 1 calc R U . . .
H34C H 0.404526 0.624966 0.389477 0.631 Uiso 1 1 calc R U . . .
C35 C 0.6053(12) 1.012(3) 0.2615(11) 0.254(11) Uani 1 1 d . U . . .
H35 H 0.578622 1.097715 0.230069 0.305 Uiso 1 1 calc R U . . .
C36 C 0.5483(18) 1.037(4) 0.3141(11) 0.319(17) Uani 1 1 d . U . . .
H36A H 0.470240 1.015370 0.297598 0.479 Uiso 1 1 calc R U . . .
H36B H 0.577761 0.971242 0.352603 0.479 Uiso 1 1 calc R U . . .
H36C H 0.557188 1.142144 0.328767 0.479 Uiso 1 1 calc R U . . .
C37 C 0.7271(18) 1.040(4) 0.2778(14) 0.343(16) Uani 1 1 d . . . . .
H37A H 0.757782 1.019442 0.237471 0.514 Uiso 1 1 calc R U . . .
H37B H 0.741109 1.145424 0.291379 0.514 Uiso 1 1 calc R U . . .
H37C H 0.761682 0.974522 0.315215 0.514 Uiso 1 1 calc R U . . .
F1 F 0.0263(3) 0.6515(5) 0.1631(2) 0.0978(12) Uani 1 1 d . . . . .
N1 N -0.0272(9) 1.3394(13) 0.2954(5) 0.135(3) Uani 1 1 d . . . . .
N2 N -0.2111(7) 1.4051(13) 0.0524(5) 0.134(3) Uani 1 1 d . . . . .
O1 O 0.0489(9) 1.2843(12) 0.3367(4) 0.180(4) Uani 1 1 d . . . . .
O2 O -0.2318(9) 1.5355(12) 0.0659(5) 0.189(4) Uani 1 1 d . . . . .
O3 O -0.2511(7) 1.3383(13) -0.0008(4) 0.160(3) Uani 1 1 d . . . . .
O4 O 0.0364(5) 0.9367(7) 0.0568(3) 0.120(2) Uani 1 1 d . . . . .
O5 O 0.1301(4) 0.9216(5) 0.1676(2) 0.0783(11) Uani 1 1 d . . . . .
O6 O -0.0890(8) 1.4355(12) 0.3112(4) 0.179(4) Uani 1 1 d . . . . .
Si1 Si 0.1976(3) 0.7445(4) 0.41757(12) 0.1251(10) Uani 1 1 d . . . . .
Si2 Si 0.5625(2) 0.8356(4) 0.20065(18) 0.1402(11) Uani 1 1 d . . . . .
 
loop_
 _atom_site_aniso_label
 _atom_site_aniso_U_11
 _atom_site_aniso_U_22
 _atom_site_aniso_U_33
 _atom_site_aniso_U_23
 _atom_site_aniso_U_13
 _atom_site_aniso_U_12
C1 0.205(14) 0.231(16) 0.130(9) -0.015(9) 0.077(9) 0.008(12)
C2 0.102(6) 0.105(6) 0.105(6) 0.018(5) 0.027(5) 0.006(4)
C3 0.113(6) 0.102(5) 0.067(4) 0.009(4) 0.015(4) -0.011(4)
C4 0.068(4) 0.075(4) 0.081(4) 0.008(3) 0.011(3) -0.002(3)
C5 0.085(5) 0.078(4) 0.067(4) -0.001(3) 0.017(3) 0.004(3)
C6 0.090(5) 0.093(5) 0.073(5) 0.008(4) 0.003(4) 0.002(4)
C7 0.078(4) 0.082(4) 0.074(4) 0.004(3) 0.008(3) -0.003(4)
C8 0.082(4) 0.102(5) 0.082(5) 0.002(4) 0.015(4) -0.005(4)
C9 0.104(5) 0.106(6) 0.078(5) -0.012(4) 0.019(4) 0.000(5)
C10 0.26(2) 0.184(12) 0.163(11) -0.002(11) -0.033(12) 0.050(14)
C11 0.092(5) 0.111(6) 0.082(4) 0.010(4) 0.018(4) 0.024(4)
C12 0.090(5) 0.105(6) 0.089(5) 0.019(5) 0.020(4) 0.012(5)
C13 0.093(5) 0.105(6) 0.101(6) 0.005(5) 0.029(5) 0.003(4)
C14 0.079(5) 0.084(5) 0.094(5) 0.005(4) 0.020(4) 0.004(4)
C15 0.100(6) 0.100(5) 0.111(6) 0.015(4) 0.027(5) 0.006(5)
C16 0.152(10) 0.248(19) 0.28(2) 0.057(15) 0.112(12) -0.028(11)
C17 0.078(4) 0.080(4) 0.090(5) 0.010(4) 0.015(4) -0.003(4)
C18 0.105(5) 0.078(5) 0.107(6) 0.000(4) 0.025(4) 0.001(4)
C19 0.146(8) 0.093(6) 0.119(7) -0.015(6) 0.034(6) -0.008(6)
C20 0.116(7) 0.102(6) 0.164(10) -0.017(8) 0.051(7) -0.008(6)
C21 0.098(6) 0.116(8) 0.185(11) 0.020(8) 0.018(7) 0.016(6)
C22 0.107(6) 0.099(6) 0.127(7) 0.001(5) 0.009(5) 0.005(5)
C23 0.116(11) 0.35(3) 0.36(3) 0.14(3) 0.056(14) 0.072(17)
C24 0.31(2) 0.194(14) 0.129(9) -0.018(9) 0.041(11) -0.103(15)
C25 0.276(18) 0.154(11) 0.198(13) 0.008(10) 0.053(12) -0.076(12)
C26 0.33(2) 0.25(2) 0.192(15) -0.111(15) 0.042(14) -0.083(18)
C27 0.42(4) 0.32(3) 0.182(16) -0.007(18) 0.16(2) -0.02(3)
C28 0.174(13) 0.29(2) 0.251(18) -0.036(16) 0.047(13) 0.069(15)
C29 0.26(3) 0.55(6) 0.38(4) 0.32(4) 0.00(3) 0.04(3)
C30 0.21(2) 0.20(2) 0.76(8) -0.09(3) 0.21(3) -0.005(16)
C31 0.26(2) 0.60(6) 0.27(2) 0.23(3) 0.145(19) 0.12(3)
C32 0.213(14) 0.28(2) 0.42(3) -0.01(2) 0.188(19) -0.047(17)
C33 0.48(4) 0.153(12) 0.28(2) -0.005(15) -0.16(3) 0.08(2)
C34 0.135(14) 0.73(9) 0.38(3) 0.12(5) 0.004(17) 0.07(3)
C35 0.122(11) 0.41(3) 0.229(17) -0.09(2) 0.028(10) -0.093(15)
C36 0.22(2) 0.50(5) 0.220(19) -0.16(3) 0.020(13) -0.06(3)
C37 0.199(18) 0.38(4) 0.43(4) -0.13(3) 0.02(2) -0.13(2)
F1 0.075(2) 0.109(3) 0.109(3) 0.006(2) 0.018(2) -0.006(2)
N1 0.153(8) 0.141(7) 0.110(7) -0.022(6) 0.026(6) 0.020(6)
N2 0.130(7) 0.160(9) 0.120(7) 0.030(6) 0.039(5) 0.072(6)
O1 0.202(8) 0.221(10) 0.107(5) -0.034(6) 0.007(5) 0.061(7)
O2 0.221(9) 0.170(8) 0.177(8) 0.033(6) 0.042(6) 0.103(7)
O3 0.149(6) 0.223(9) 0.103(5) 0.021(5) 0.016(4) 0.064(6)
O4 0.138(5) 0.145(5) 0.069(3) -0.012(3) -0.002(3) 0.052(4)
O5 0.082(3) 0.081(3) 0.067(3) -0.001(2) 0.006(2) 0.006(2)
O6 0.213(8) 0.188(8) 0.136(6) -0.050(5) 0.035(5) 0.065(7)
Si1 0.158(2) 0.138(2) 0.0737(13) 0.0109(14) 0.0101(13) -0.0049(17)
Si2 0.0820(14) 0.159(2) 0.181(3) 0.012(2) 0.0301(16) -0.0041(16)
 
_geom_special_details
;
 All esds (except the esd in the dihedral angle between two l.s. planes)
 are estimated using the full covariance matrix.  The cell esds are taken
 into account individually in the estimation of esds in distances, angles
 and torsion angles; correlations between esds in cell parameters are only
 used when they are defined by crystal symmetry.  An approximate (isotropic)
 treatment of cell esds is used for estimating esds involving l.s. planes.
;
 
loop_
 _geom_bond_atom_site_label_1
 _geom_bond_atom_site_label_2
 _geom_bond_distance
 _geom_bond_site_symmetry_2
 _geom_bond_publ_flag
C1 C28 1.48(2) . ?
C1 C27 1.558(18) . ?
C1 Si1 1.890(15) . ?
C1 H1 0.9800 . ?
C2 C3 1.204(10) . ?
C2 Si1 1.849(10) . ?
C3 C4 1.446(10) . ?
C4 F1 1.414(7) . ?
C4 C17 1.510(10) . ?
C4 C5 1.537(9) . ?
C5 C14 1.437(10) . ?
C5 O5 1.445(7) . ?
C5 H5 0.9800 . ?
C6 O4 1.183(8) . ?
C6 O5 1.337(8) . ?
C6 C7 1.501(10) . ?
C7 C8 1.375(9) . ?
C7 C11 1.392(10) . ?
C8 C9 1.369(11) . ?
C8 H8 0.9300 . ?
C9 C13 1.384(11) . ?
C9 N1 1.463(11) . ?
C10 C33 1.32(2) . ?
C10 C34 1.61(3) . ?
C10 Si1 1.869(16) . ?
C10 H10 0.9800 . ?
C11 C12 1.354(11) . ?
C11 H11 0.9300 . ?
C12 C13 1.353(10) . ?
C12 N2 1.493(11) . ?
C13 H13 0.9300 . ?
C14 C15 1.191(10) . ?
C15 Si2 1.869(9) . ?
C16 C31 1.33(3) . ?
C16 C32 1.48(2) . ?
C16 Si2 1.843(18) . ?
C16 H16 0.9800 . ?
C17 C18 1.369(10) . ?
C17 C22 1.380(11) . ?
C18 C19 1.384(12) . ?
C18 H18 0.9300 . ?
C19 C20 1.357(14) . ?
C19 H19 0.9300 . ?
C20 C21 1.354(14) . ?
C20 H20 0.9300 . ?
C21 C22 1.428(15) . ?
C21 H21 0.9300 . ?
C22 H22 0.9300 . ?
C23 C29 1.52(3) . ?
C23 C30 1.65(4) . ?
C23 Si2 1.91(3) . ?
C23 H23 0.9800 . ?
C24 C25 1.447(18) . ?
C24 C26 1.543(18) . ?
C24 Si1 1.849(16) . ?
C24 H24 0.9800 . ?
C25 H25A 0.9600 . ?
C25 H25B 0.9600 . ?
C25 H25C 0.9600 . ?
C26 H26A 0.9600 . ?
C26 H26B 0.9600 . ?
C26 H26C 0.9600 . ?
C27 H27A 0.9600 . ?
C27 H27B 0.9600 . ?
C27 H27C 0.9600 . ?
C28 H28A 0.9600 . ?
C28 H28B 0.9600 . ?
C28 H28C 0.9600 . ?
C29 H29A 0.9600 . ?
C29 H29B 0.9600 . ?
C29 H29C 0.9600 . ?
C30 H30A 0.9600 . ?
C30 H30B 0.9600 . ?
C30 H30C 0.9600 . ?
C31 H31A 0.9600 . ?
C31 H31B 0.9600 . ?
C31 H31C 0.9600 . ?
C32 H32A 0.9600 . ?
C32 H32B 0.9600 . ?
C32 H32C 0.9600 . ?
C33 H33A 0.9600 . ?
C33 H33B 0.9600 . ?
C33 H33C 0.9600 . ?
C34 H34A 0.9600 . ?
C34 H34B 0.9600 . ?
C34 H34C 0.9600 . ?
C35 C36 1.37(2) . ?
C35 C37 1.47(2) . ?
C35 Si2 1.96(2) . ?
C35 H35 0.9800 . ?
C36 H36A 0.9600 . ?
C36 H36B 0.9600 . ?
C36 H36C 0.9600 . ?
C37 H37A 0.9600 . ?
C37 H37B 0.9600 . ?
C37 H37C 0.9600 . ?
N1 O6 1.208(11) . ?
N1 O1 1.202(10) . ?
N2 O3 1.208(11) . ?
N2 O2 1.206(12) . ?
 
loop_
 _geom_angle_atom_site_label_1
 _geom_angle_atom_site_label_2
 _geom_angle_atom_site_label_3
 _geom_angle
 _geom_angle_site_symmetry_1
 _geom_angle_site_symmetry_3
 _geom_angle_publ_flag
C28 C1 C27 114.4(16) . . ?
C28 C1 Si1 113.0(12) . . ?
C27 C1 Si1 113.7(12) . . ?
C28 C1 H1 104.8 . . ?
C27 C1 H1 104.8 . . ?
Si1 C1 H1 104.8 . . ?
C3 C2 Si1 175.0(7) . . ?
C2 C3 C4 177.1(8) . . ?
F1 C4 C3 106.4(5) . . ?
F1 C4 C17 106.8(5) . . ?
C3 C4 C17 115.8(6) . . ?
F1 C4 C5 105.1(5) . . ?
C3 C4 C5 111.5(6) . . ?
C17 C4 C5 110.5(5) . . ?
C14 C5 O5 109.3(5) . . ?
C14 C5 C4 114.1(5) . . ?
O5 C5 C4 107.5(5) . . ?
C14 C5 H5 108.6 . . ?
O5 C5 H5 108.6 . . ?
C4 C5 H5 108.6 . . ?
O4 C6 O5 125.9(7) . . ?
O4 C6 C7 122.8(6) . . ?
O5 C6 C7 111.2(6) . . ?
C8 C7 C11 119.3(7) . . ?
C8 C7 C6 123.1(6) . . ?
C11 C7 C6 117.6(6) . . ?
C9 C8 C7 119.0(7) . . ?
C9 C8 H8 120.5 . . ?
C7 C8 H8 120.5 . . ?
C8 C9 C13 122.8(7) . . ?
C8 C9 N1 119.6(8) . . ?
C13 C9 N1 117.5(9) . . ?
C33 C10 C34 107(3) . . ?
C33 C10 Si1 116.2(16) . . ?
C34 C10 Si1 104.1(18) . . ?
C33 C10 H10 109.9 . . ?
C34 C10 H10 109.9 . . ?
Si1 C10 H10 109.9 . . ?
C12 C11 C7 118.9(7) . . ?
C12 C11 H11 120.5 . . ?
C7 C11 H11 120.5 . . ?
C13 C12 C11 124.0(7) . . ?
C13 C12 N2 118.2(8) . . ?
C11 C12 N2 117.8(8) . . ?
C12 C13 C9 116.0(8) . . ?
C12 C13 H13 122.0 . . ?
C9 C13 H13 122.0 . . ?
C15 C14 C5 174.3(8) . . ?
C14 C15 Si2 176.1(8) . . ?
C31 C16 C32 104.7(17) . . ?
C31 C16 Si2 122.4(17) . . ?
C32 C16 Si2 118.2(16) . . ?
C31 C16 H16 102.9 . . ?
C32 C16 H16 102.9 . . ?
Si2 C16 H16 102.9 . . ?
C18 C17 C22 119.5(8) . . ?
C18 C17 C4 119.2(6) . . ?
C22 C17 C4 121.3(7) . . ?
C17 C18 C19 121.7(8) . . ?
C17 C18 H18 119.2 . . ?
C19 C18 H18 119.2 . . ?
C20 C19 C18 119.6(9) . . ?
C20 C19 H19 120.2 . . ?
C18 C19 H19 120.2 . . ?
C21 C20 C19 120.3(10) . . ?
C21 C20 H20 119.8 . . ?
C19 C20 H20 119.8 . . ?
C20 C21 C22 121.0(10) . . ?
C20 C21 H21 119.5 . . ?
C22 C21 H21 119.5 . . ?
C17 C22 C21 118.0(9) . . ?
C17 C22 H22 121.0 . . ?
C21 C22 H22 121.0 . . ?
C29 C23 C30 121(3) . . ?
C29 C23 Si2 110(2) . . ?
C30 C23 Si2 107.3(17) . . ?
C29 C23 H23 105.7 . . ?
C30 C23 H23 105.7 . . ?
Si2 C23 H23 105.7 . . ?
C25 C24 C26 114.8(13) . . ?
C25 C24 Si1 120.7(11) . . ?
C26 C24 Si1 114.5(12) . . ?
C25 C24 H24 100.7 . . ?
C26 C24 H24 100.7 . . ?
Si1 C24 H24 100.7 . . ?
C24 C25 H25A 109.5 . . ?
C24 C25 H25B 109.5 . . ?
H25A C25 H25B 109.5 . . ?
C24 C25 H25C 109.5 . . ?
H25A C25 H25C 109.5 . . ?
H25B C25 H25C 109.5 . . ?
C24 C26 H26A 109.5 . . ?
C24 C26 H26B 109.5 . . ?
H26A C26 H26B 109.5 . . ?
C24 C26 H26C 109.5 . . ?
H26A C26 H26C 109.5 . . ?
H26B C26 H26C 109.5 . . ?
C1 C27 H27A 109.5 . . ?
C1 C27 H27B 109.5 . . ?
H27A C27 H27B 109.5 . . ?
C1 C27 H27C 109.5 . . ?
H27A C27 H27C 109.5 . . ?
H27B C27 H27C 109.5 . . ?
C1 C28 H28A 109.5 . . ?
C1 C28 H28B 109.5 . . ?
H28A C28 H28B 109.5 . . ?
C1 C28 H28C 109.5 . . ?
H28A C28 H28C 109.5 . . ?
H28B C28 H28C 109.5 . . ?
C23 C29 H29A 109.5 . . ?
C23 C29 H29B 109.5 . . ?
H29A C29 H29B 109.5 . . ?
C23 C29 H29C 109.5 . . ?
H29A C29 H29C 109.5 . . ?
H29B C29 H29C 109.5 . . ?
C23 C30 H30A 109.5 . . ?
C23 C30 H30B 109.5 . . ?
H30A C30 H30B 109.5 . . ?
C23 C30 H30C 109.5 . . ?
H30A C30 H30C 109.5 . . ?
H30B C30 H30C 109.5 . . ?
C16 C31 H31A 109.4 . . ?
C16 C31 H31B 109.6 . . ?
H31A C31 H31B 109.5 . . ?
C16 C31 H31C 109.4 . . ?
H31A C31 H31C 109.5 . . ?
H31B C31 H31C 109.5 . . ?
C16 C32 H32A 109.5 . . ?
C16 C32 H32B 109.5 . . ?
H32A C32 H32B 109.5 . . ?
C16 C32 H32C 109.5 . . ?
H32A C32 H32C 109.5 . . ?
H32B C32 H32C 109.5 . . ?
C10 C33 H33A 109.5 . . ?
C10 C33 H33B 109.5 . . ?
H33A C33 H33B 109.5 . . ?
C10 C33 H33C 109.5 . . ?
H33A C33 H33C 109.5 . . ?
H33B C33 H33C 109.5 . . ?
C10 C34 H34A 109.5 . . ?
C10 C34 H34B 109.5 . . ?
H34A C34 H34B 109.5 . . ?
C10 C34 H34C 109.5 . . ?
H34A C34 H34C 109.5 . . ?
H34B C34 H34C 109.5 . . ?
C36 C35 C37 116.8(17) . . ?
C36 C35 Si2 118.1(17) . . ?
C37 C35 Si2 113.3(16) . . ?
C36 C35 H35 101.6 . . ?
C37 C35 H35 101.6 . . ?
Si2 C35 H35 101.6 . . ?
C35 C36 H36A 109.5 . . ?
C35 C36 H36B 109.5 . . ?
H36A C36 H36B 109.5 . . ?
C35 C36 H36C 109.5 . . ?
H36A C36 H36C 109.5 . . ?
H36B C36 H36C 109.5 . . ?
C35 C37 H37A 109.5 . . ?
C35 C37 H37B 109.5 . . ?
H37A C37 H37B 109.5 . . ?
C35 C37 H37C 109.5 . . ?
H37A C37 H37C 109.5 . . ?
H37B C37 H37C 109.5 . . ?
O6 N1 O1 122.6(9) . . ?
O6 N1 C9 119.1(10) . . ?
O1 N1 C9 118.3(10) . . ?
O3 N2 O2 125.4(10) . . ?
O3 N2 C12 118.3(10) . . ?
O2 N2 C12 116.3(11) . . ?
C6 O5 C5 116.4(5) . . ?
C24 Si1 C2 108.1(5) . . ?
C24 Si1 C10 114.1(9) . . ?
C2 Si1 C10 108.1(6) . . ?
C24 Si1 C1 110.2(9) . . ?
C2 Si1 C1 105.6(5) . . ?
C10 Si1 C1 110.3(9) . . ?
C16 Si2 C15 107.7(6) . . ?
C16 Si2 C23 109.9(11) . . ?
C15 Si2 C23 105.5(7) . . ?
C16 Si2 C35 104.7(10) . . ?
C15 Si2 C35 106.0(6) . . ?
C23 Si2 C35 122.4(13) . . ?
 
_refine_diff_density_max    0.226
_refine_diff_density_min   -0.235
_refine_diff_density_rms    0.064

_shelx_res_file
;
TITL a in P2(1)
    shelx.res
    created by SHELXL-2016/6 at 13:20:15 on 24-May-2017
CELL 1.54178 12.1873 8.7246 19.6392 90.000 101.712 90.000
ZERR 2.00 0.0002 0.0002 0.0014 0.000 0.007 0.000
LATT -1
SYMM -x, y+1/2, -z
SFAC C  H  N  O  F  Si
UNIT 74  102  4  12  2  4
L.S. 15
ACTA
BOND $H
FMAP 2
PLAN 10
SIZE 0.200 0.200 0.200
TEMP 20
delu 0.01 0.02 c10 c33
delu 0.01 0.02 c16 c31
delu 0.01 0.02 c16 c32
delu 0.01 0.02 c35 c36

WGHT    0.118600
FVAR       0.50337
C1    1    0.057152    0.707058    0.441216    11.00000    0.20537    0.23114 =
         0.12987   -0.01490    0.07720    0.00802
AFIX  13
H1    2    0.043756    0.597275    0.432804    11.00000   -1.20000
AFIX   0
C2    1    0.179146    0.695761    0.324305    11.00000    0.10164    0.10482 =
         0.10468    0.01789    0.02664    0.00649
C3    1    0.160892    0.672523    0.262596    11.00000    0.11318    0.10176 =
         0.06664    0.00911    0.01543   -0.01115
C4    1    0.143555    0.649938    0.188234    11.00000    0.06807    0.07459 =
         0.08146    0.00764    0.01079   -0.00185
C5    1    0.188459    0.785833    0.152233    11.00000    0.08472    0.07796 =
         0.06721   -0.00100    0.01711    0.00359
AFIX  13
H5    2    0.170728    0.768580    0.101883    11.00000   -1.20000
AFIX   0
C6    1    0.054646    0.980496    0.115061    11.00000    0.08981    0.09337 =
         0.07268    0.00815    0.00266    0.00166
C7    1   -0.004853    1.115028    0.138584    11.00000    0.07807    0.08226 =
         0.07445    0.00364    0.00766   -0.00290
C8    1    0.012308    1.162294    0.206713    11.00000    0.08238    0.10182 =
         0.08195    0.00177    0.01485   -0.00536
AFIX  43
H8    2    0.062647    1.110745    0.241025    11.00000   -1.20000
AFIX   0
C9    1   -0.045835    1.286374    0.223255    11.00000    0.10403    0.10630 =
         0.07847   -0.01219    0.01915   -0.00017
C10   1    0.306363    0.613866    0.467623    11.00000    0.25981    0.18386 =
         0.16295   -0.00182   -0.03284    0.05004
AFIX  13
H10   2    0.319128    0.638751    0.517269    11.00000   -1.20000
AFIX   0
C11   1   -0.080175    1.195045    0.088249    11.00000    0.09170    0.11134 =
         0.08227    0.01043    0.01849    0.02416
AFIX  43
H11   2   -0.094273    1.163396    0.042074    11.00000   -1.20000
AFIX   0
C12   1   -0.132544    1.319640    0.107613    11.00000    0.09012    0.10481 =
         0.08924    0.01908    0.01955    0.01226
C13   1   -0.119753    1.369160    0.174021    11.00000    0.09303    0.10499 =
         0.10105    0.00510    0.02944    0.00311
AFIX  43
H13   2   -0.158332    1.453786    0.185881    11.00000   -1.20000
AFIX   0
C14   1    0.307120    0.809492    0.173599    11.00000    0.07887    0.08373 =
         0.09432    0.00462    0.02026    0.00416
C15   1    0.406385    0.823343    0.186040    11.00000    0.10034    0.09992 =
         0.11130    0.01473    0.02704    0.00604
C16   1    0.599676    0.890583    0.117574    11.00000    0.15246    0.24834 =
         0.28024    0.05747    0.11211   -0.02806
AFIX  13
H16   2    0.573266    0.803075    0.087391    11.00000   -1.20000
AFIX   0
C17   1    0.186366    0.500385    0.164972    11.00000    0.07754    0.07975 =
         0.08951    0.01027    0.01538   -0.00270
C18   1    0.153025    0.455801    0.097107    11.00000    0.10490    0.07800 =
         0.10727   -0.00015    0.02467    0.00051
AFIX  43
H18   2    0.102540    0.516610    0.066840    11.00000   -1.20000
AFIX   0
C19   1    0.192547    0.322508    0.072393    11.00000    0.14627    0.09265 =
         0.11947   -0.01495    0.03367   -0.00773
AFIX  43
H19   2    0.168884    0.294533    0.026039    11.00000   -1.20000
AFIX   0
C20   1    0.266063    0.232837    0.116216    11.00000    0.11558    0.10229 =
         0.16428   -0.01724    0.05130   -0.00792
AFIX  43
H20   2    0.293675    0.143968    0.099637    11.00000   -1.20000
AFIX   0
C21   1    0.299381    0.272180    0.183960    11.00000    0.09849    0.11591 =
         0.18548    0.02044    0.01843    0.01624
AFIX  43
H21   2    0.348398    0.208569    0.213730    11.00000   -1.20000
AFIX   0
C22   1    0.260369    0.409878    0.210356    11.00000    0.10737    0.09920 =
         0.12651    0.00122    0.00862    0.00457
AFIX  43
H22   2    0.284096    0.437746    0.256719    11.00000   -1.20000
AFIX   0
C23   1    0.615514    0.633576    0.225927    11.00000    0.11612    0.34806 =
         0.35961    0.14109    0.05562    0.07240
AFIX  13
H23   2    0.696868    0.637490    0.229594    11.00000   -1.20000
AFIX   0
C24   1    0.233262    0.950366    0.427962    11.00000    0.31215    0.19367 =
         0.12925   -0.01790    0.04073   -0.10292
AFIX  13
H24   2    0.158353    0.996304    0.417227    11.00000   -1.20000
AFIX   0
C25   1    0.286154    1.028481    0.378140    11.00000    0.27628    0.15357 =
         0.19806    0.00774    0.05292   -0.07604
AFIX  33
H25A  2    0.256721    0.989500    0.332365    11.00000   -1.50000
H25B  2    0.271254    1.136393    0.379312    11.00000   -1.50000
H25C  2    0.365581    1.011380    0.389688    11.00000   -1.50000
AFIX   0
C26   1    0.273318    1.002574    0.504035    11.00000    0.32593    0.25019 =
         0.19163   -0.11059    0.04164   -0.08256
AFIX  33
H26A  2    0.234351    0.945464    0.533552    11.00000   -1.50000
H26B  2    0.352423    0.984860    0.518125    11.00000   -1.50000
H26C  2    0.258096    1.109874    0.507749    11.00000   -1.50000
AFIX   0
C27   1    0.057593    0.729253    0.519990    11.00000    0.42247    0.32006 =
         0.18188   -0.00689    0.16355   -0.02076
AFIX  33
H27A  2    0.120621    0.676335    0.547165    11.00000   -1.50000
H27B  2    0.062868    0.836505    0.531097    11.00000   -1.50000
H27C  2   -0.010438    0.688597    0.530245    11.00000   -1.50000
AFIX   0
C28   1   -0.036697    0.783883    0.393887    11.00000    0.17415    0.28697 =
         0.25069   -0.03590    0.04737    0.06916
AFIX  33
H28A  2   -0.031179    0.764972    0.346545    11.00000   -1.50000
H28B  2   -0.106550    0.744304    0.401780    11.00000   -1.50000
H28C  2   -0.033245    0.892212    0.402633    11.00000   -1.50000
AFIX   0
C29   1    0.598023    0.594485    0.298547    11.00000    0.26498    0.54733 =
         0.37552    0.31816   -0.00277    0.04485
AFIX  33
H29A  2    0.631491    0.672522    0.330584    11.00000   -1.50000
H29B  2    0.519220    0.588833    0.298122    11.00000   -1.50000
H29C  2    0.632331    0.497458    0.312712    11.00000   -1.50000
AFIX   0
C30   1    0.567451    0.521119    0.159308    11.00000    0.21252    0.19828 =
         0.75855   -0.08987    0.21497   -0.00470
AFIX  33
H30A  2    0.586182    0.563672    0.118049    11.00000   -1.50000
H30B  2    0.600617    0.421343    0.167795    11.00000   -1.50000
H30C  2    0.487506    0.512718    0.153204    11.00000   -1.50000
AFIX   0
C31   1    0.553065    1.009077    0.080391    11.00000    0.25626    0.60254 =
         0.26726    0.23383    0.14546    0.12361
AFIX  33
H31A  2    0.474177    1.010813    0.079996    11.00000   -1.50000
H31B  2    0.586745    1.102293    0.100626    11.00000   -1.50000
H31C  2    0.564508    0.999961    0.033618    11.00000   -1.50000
AFIX   0
C32   1    0.719878    0.899606    0.114506    11.00000    0.21268    0.27981 =
         0.41665   -0.00909    0.18844   -0.04691
AFIX  33
H32A  2    0.759538    0.816462    0.140582    11.00000   -1.50000
H32B  2    0.727902    0.892937    0.066969    11.00000   -1.50000
H32C  2    0.750140    0.995270    0.133978    11.00000   -1.50000
AFIX   0
C33   1    0.287596    0.465339    0.458485    11.00000    0.48265    0.15307 =
         0.28439   -0.00468   -0.16459    0.07622
AFIX  33
H33A  2    0.221872    0.437605    0.475558    11.00000   -1.50000
H33B  2    0.276452    0.441477    0.409846    11.00000   -1.50000
H33C  2    0.350834    0.409058    0.483415    11.00000   -1.50000
AFIX   0
C34   1    0.417152    0.651247    0.437911    11.00000    0.13500    0.72944 =
         0.37659    0.11746    0.00415    0.07299
AFIX  33
H34A  2    0.434113    0.758529    0.443483    11.00000   -1.50000
H34B  2    0.478908    0.592546    0.463047    11.00000   -1.50000
H34C  2    0.404526    0.624966    0.389477    11.00000   -1.50000
AFIX   0
C35   1    0.605261    1.012346    0.261527    11.00000    0.12222    0.40848 =
         0.22860   -0.08646    0.02831   -0.09321
AFIX  13
H35   2    0.578622    1.097715    0.230069    11.00000   -1.20000
AFIX   0
C36   1    0.548335    1.037138    0.314072    11.00000    0.22467    0.50297 =
         0.21954   -0.15852    0.01964   -0.06484
AFIX  33
H36A  2    0.470240    1.015370    0.297598    11.00000   -1.50000
H36B  2    0.577761    0.971242    0.352603    11.00000   -1.50000
H36C  2    0.557188    1.142144    0.328767    11.00000   -1.50000
AFIX   0
C37   1    0.727083    1.040378    0.277819    11.00000    0.19912    0.38180 =
         0.42820   -0.12754    0.02026   -0.13435
AFIX  33
H37A  2    0.757782    1.019442    0.237471    11.00000   -1.50000
H37B  2    0.741109    1.145424    0.291379    11.00000   -1.50000
H37C  2    0.761682    0.974522    0.315215    11.00000   -1.50000
AFIX   0
F1    5    0.026347    0.651492    0.163072    11.00000    0.07501    0.10874 =
         0.10948    0.00568    0.01795   -0.00567
N1    3   -0.027250    1.339422    0.295367    11.00000    0.15327    0.14135 =
         0.11003   -0.02232    0.02594    0.01995
N2    3   -0.211145    1.405091    0.052351    11.00000    0.12955    0.15976 =
         0.11989    0.03015    0.03946    0.07220
O1    4    0.048885    1.284297    0.336708    11.00000    0.20231    0.22073 =
         0.10697   -0.03436    0.00691    0.06068
O2    4   -0.231849    1.535450    0.065897    11.00000    0.22119    0.17016 =
         0.17714    0.03268    0.04244    0.10308
O3    4   -0.251050    1.338298   -0.000774    11.00000    0.14904    0.22294 =
         0.10277    0.02091    0.01586    0.06365
O4    4    0.036374    0.936731    0.056833    11.00000    0.13766    0.14456 =
         0.06877   -0.01209   -0.00164    0.05198
O5    4    0.130062    0.921626    0.167594    11.00000    0.08245    0.08099 =
         0.06748   -0.00148    0.00583    0.00577
O6    4   -0.088955    1.435524    0.311164    11.00000    0.21301    0.18807 =
         0.13555   -0.04990    0.03516    0.06536
SI1   6    0.197555    0.744524    0.417573    11.00000    0.15791    0.13805 =
         0.07373    0.01094    0.01007   -0.00492
SI2   6    0.562543    0.835567    0.200645    11.00000    0.08195    0.15888 =
         0.18126    0.01186    0.03011   -0.00414
HKLF 4 1 1 0 0 0 1 0 0 0 1


REM  a in P2(1)
REM R1 =  0.0843 for    3870 Fo > 4sig(Fo)  and  0.1397 for all    7138 data
REM    433 parameters refined using      5 restraints

END

WGHT      0.1124      0.0044

REM Highest difference peak  0.226,  deepest hole -0.235,  1-sigma level  0.064
Q1    1   0.0639  0.1434  0.0078  11.00000  0.05    0.23
Q2    1  -0.0012  0.5714  0.0258  11.00000  0.05    0.22
Q3    1   0.5253  0.7771  0.0498  11.00000  0.05    0.22
Q4    1   0.3972  0.6935  0.3043  11.00000  0.05    0.19
Q5    1   0.1762  0.7240  0.3033  11.00000  0.05    0.18
Q6    1   0.3457  0.7550  0.2886  11.00000  0.05    0.18
Q7    1   0.3271  0.8416  0.3142  11.00000  0.05    0.18
Q8    1   0.0225  0.9328 -0.0083  11.00000  0.05    0.17
Q9    1   0.1123  0.6949  0.0351  11.00000  0.05    0.17
Q10   1   0.4140  0.7451  0.0781  11.00000  0.05    0.17
;
_shelx_res_checksum   13869

_shelx_hkl_file
;
   0   1  -2  169.58    5.74
   0  -1  -2  158.32    5.39
   0   1   2  159.16    3.93
   0   1  -2  167.74    5.50
   0   1  -2  161.35    5.50
   0   0  -3 1811.00   49.72
   0   0   3 1703.74   50.03
   0   0  -3 1816.41   47.61
  -1  -1  -1 1317.31   29.83
   1  -1   1 1364.99   33.22
  -1   1  -1 1230.31   38.70
   1  -1   1 1342.53   33.00
   1   1   1 1383.53   36.20
  -1   1  -1 1316.80   29.12
   1   0  -3  608.41   17.23
   1   0  -3  637.00   17.22
   1   0  -3  670.87   15.56
   1   0  -3  642.56   17.10
   2   0  -1 1557.10   36.29
   2   0  -1 1514.08   41.77
   2   0  -1 1553.47   40.10
  -2   0   1 1546.02   41.26
   1  -1  -2  736.00   19.32
   1   1  -2  754.14   22.03
   1   1  -2  774.42   23.11
   1  -1  -2  768.63   22.08
   1   1  -2  761.58   10.46
   2   0   0   40.49    2.18
  -2   0   0   40.62    2.31
   2   0   0   40.24    1.76
   2   0  -2  179.87    5.14
  -2   0   2  186.24    5.65
   2   0  -2  185.64    6.12
   2   0  -2  185.93    5.93
  -2   0  -1 1235.92   44.95
   2   0   1 1211.18   39.76
   1  -1   2  234.00    6.69
   1   1   2  242.41    8.49
   1  -1   2  263.90    9.56
  -1   1  -2  283.76   11.90
  -1   1  -2  242.45    7.55
  -1  -1  -2  232.73    7.69
  -1   0  -3  848.27   29.19
   1   0   3  813.61   28.17
   0   1  -3  186.22    7.02
   0   1  -3  190.88    7.64
   0   1  -3  184.32    7.05
   0   1   3  182.00    5.50
   0  -1  -3  176.35    7.07
   1  -1  -3  283.17   10.32
  -1   1   3  242.03    4.96
   1  -1  -3  247.35    7.17
   1   1  -3  244.71    9.34
   1   1  -3  238.63    5.61
   1   1  -3  263.78    9.72
   2  -1  -1  326.59   10.97
   2   1  -1  326.73   12.40
  -2   1   1  327.86   12.43
   2   1  -1  373.10   14.33
   2   1  -1  335.11   11.28
   2  -1  -1  322.76    8.54
   2   1   0 2351.90   77.50
   2   1   0 2090.49   65.61
  -2  -1   0 2118.21   50.82
  -2   1   0 2017.56   71.57
   2  -1   0 2118.65   59.95
   2   1   0 2176.92   71.65
   2   0  -3   32.88    1.72
   2   0  -3   28.57    1.65
   2   0  -3   28.97    1.66
   2   0  -3   32.96    1.97
   1   0  -4 2208.43   65.74
   1   0  -4 2213.19   50.09
   1   0  -4 2205.62   66.81
   0   0   4  345.76   13.03
   0   0  -4  310.28   11.49
   2  -1  -2 1611.69   47.60
   2   1  -2 1629.05   50.10
   2   1  -2 1690.36   53.42
  -2   1   2 1594.64   52.78
   2  -1  -2 1543.66   33.04
   2   1  -2 1739.34   53.06
   2   0   2 1828.10   63.40
   2   0   2 1808.37   46.05
  -2   0  -2 1868.16   70.21
  -2   1  -1  199.25    9.58
   2   1   1  211.15    8.77
   2  -1   1  223.44    7.38
   2   1   1  196.24    7.41
  -2  -1  -1  215.75    7.19
   2  -1   1  215.06    7.94
  -1  -1  -3  496.36   17.64
   1  -1   3  487.55   12.93
  -1   1  -3  511.92   16.75
   1   1   3  511.10   17.86
  -1   1  -3  545.53   23.78
   1  -1   3  487.72   18.22
   0   2   0  679.47   21.06
   0   2   0  671.72   19.48
   2   1  -3  895.35   16.04
   2   1  -3  968.92   34.37
   2   1  -3  918.16   29.90
   2  -1  -3  911.48   19.86
   2   1  -3  946.98   33.06
   2  -1  -3  982.21   33.26
   2  -1  -3  936.66   28.84
   0   2  -1  734.60   24.84
   0   2  -1  742.80   22.40
   0  -2  -1  778.29   23.97
   0   2  -1  769.12   23.90
   0   2   1  713.08   24.16
   0   2   1  727.68   19.62
   1   1  -4  175.96    7.98
   1  -1  -4  175.74    7.75
  -1   1   4  174.17    5.14
   1   1  -4  176.39    7.51
   1   1  -4  169.29    5.40
   0   1  -4 1388.11   47.65
   0   1  -4 1621.85   53.25
   0  -1  -4 1431.71   49.89
   0  -1  -4 1418.95   33.18
   0   1  -4 1364.37   51.10
   0   1   4 1441.31   41.70
   2   0  -4   16.95    1.41
   2   0  -4   17.69    1.70
   2   0  -4   14.68    1.25
   2   0  -4   16.34    1.31
   1   0   4  765.96   30.32
  -1   0  -4  812.06   31.62
  -2   1  -2  765.87   32.98
   2  -1   2  715.92   21.24
   2   1   2  781.90   29.88
   2  -1   2  741.81   27.24
  -2  -1  -2  720.99   24.57
   1   2   0  549.15   21.34
   1   2   0  515.13   17.98
  -1   2   0  551.44   19.98
  -1  -2   0  507.86   13.72
  -1   2   1   94.83    5.38
  -1   2   1   96.12    3.67
   1   2  -1  109.61    5.74
   1   2  -1  103.18    5.21
  -3   0   1 2484.64   83.35
   3   0  -1 2542.61   70.76
   3   0  -1 2452.68   82.80
   3   0  -1 2312.25   80.90
   2   0   3   42.79    1.53
   2   0   3   49.53    3.77
  -2   0  -3   48.65    4.10
   3   0   0   32.74    2.32
   3   0   0   26.18    2.59
  -3   0   0   31.22    2.94
   0  -2  -2  114.97    5.34
   0   2  -2  111.18    5.14
   0   2   2  102.11    3.47
   0   2  -2  109.08    5.09
   0   2  -2  108.58    4.92
   3   0  -2   26.57    1.55
  -3   0   2   35.08    2.30
   3   0  -2   29.24    2.70
   1   2   1 1391.06   54.89
  -1  -2  -1 1312.06   40.51
  -1   2  -1 1403.56   51.62
   1   2   1 1450.64   49.33
  -1   2  -1 1335.26   41.51
   1   0  -5  495.23   18.66
   1   0  -5  507.15   18.51
   1   0  -5  486.87   18.31
   1   0  -5  486.01   12.37
  -1   2   2  120.16    4.43
   1  -2  -2  107.21    4.99
   1   2  -2  103.14    5.43
   1  -2  -2  126.05    6.03
   1   2  -2  105.40    3.37
   1   2  -2  108.61    5.74
   0   0  -5    1.66    0.72
   0   0   5    1.08    0.63
   2  -1  -4   69.82    4.16
   2  -1  -4   68.12    3.33
   2   1  -4   64.20    3.65
   2   1  -4   66.54    2.13
   2   1  -4   69.41    3.83
   2   1  -4   67.02    4.30
   2  -1  -4   61.62    2.02
   1   1   4  207.49    9.16
   1  -1   4  194.12    5.59
  -1   1  -4  206.99    8.92
   1  -1   4  200.40    9.79
  -1   1  -4  222.35   11.69
  -1  -1  -4  203.92    8.99
  -3   0  -1  470.78   24.47
   3   0   1  476.32   21.16
   3   0   1  516.44   18.36
  -3   0   3    0.99    0.69
   3   0  -3    2.04    0.67
   3   0  -3    2.06    0.54
   3   0  -3    3.33    0.84
   3  -1  -1  810.30   26.68
   3   1  -1  831.58   34.36
   3  -1  -1  811.21   29.20
   3   1  -1  756.22   30.71
  -3  -1   1  791.99   25.14
  -3   1   1  880.53   36.09
   3   1  -1  802.58   29.81
   1   2   2   44.51    2.81
  -1  -2  -2   36.48    2.54
  -1   2  -2   45.76    2.46
  -1   2  -2   46.70    3.42
   2   1   3  201.17   10.31
  -2  -1  -3  220.82    9.94
  -2   1  -3  210.50   14.25
   2  -1   3  211.34    6.86
   2  -1   3  235.47   11.09
  -3  -1   0  130.28    6.02
   3   1   0  134.63    6.80
  -3   1   0  156.34    9.14
   3   1   0  144.82    8.14
   3  -1   0  160.30    7.47
   3   1   0  142.02    8.24
   3  -1   0  139.37    6.36
   3  -1  -2 1490.29   51.76
  -3  -1   2 1434.50   40.77
  -3   1   2 1481.53   56.65
   3   1  -2 1516.27   57.98
   3   1  -2 1436.05   52.02
   3   1  -2 1590.71   58.65
   0  -2  -3   62.76    3.96
   0   2   3   52.66    2.30
   0   2  -3   60.55    4.08
   0   2  -3   55.80    3.74
   0   2  -3   58.10    3.93
   2   0  -5   79.67    4.11
   2   0  -5   69.26    3.75
   2   0  -5   72.59    3.48
   2   0  -5   74.29    3.81
   1   2  -3  565.89   16.19
   1  -2  -3  556.56   20.57
   1   2  -3  563.92   22.58
   1   2  -3  595.32   24.12
   1  -2  -3  546.38   22.50
   1  -1  -5  155.82    8.15
   1   1  -5  155.00    6.12
   1   1  -5  167.73    8.37
  -1   1   5  159.67    5.69
   1   1  -5  162.30    8.34
   1  -1  -5  151.57    5.22
  -2   2   1 1741.76   67.82
   2  -2  -1 1722.35   41.39
   2   2  -1 1740.53   68.33
   2  -2  -1 1767.20   61.97
   2   2  -1 1738.19   70.71
  -2  -2   0  273.43    7.30
   2   2   0  277.59   13.47
  -2   2   0  277.56   13.25
   2  -2   0  286.85   11.78
   2   2   0  334.75   15.08
  -2   2   0  248.54    6.65
   2  -2   0  288.42    9.21
   0  -1  -5  123.86    6.85
   0  -1  -5  111.06    3.02
   0   1  -5  124.20    6.19
   0   1  -5  116.26    6.25
   0   1   5  111.74    5.38
   1   0   5    5.07    1.50
  -1   0  -5    6.47    1.49
  -3  -1  -1  329.37   13.37
  -2   2   2  649.31   28.11
   2   2  -2  570.99   25.42
  -3   1  -1  289.03   15.93
   3   1   1  264.99   11.36
   3   1   1  264.20   12.83
   2  -2  -2  670.51   25.08
   2   2  -2  669.73   27.98
   3  -1   1  295.21   11.36
   3  -1   1  303.78   13.42
   3   0   2   57.28    2.82
   3   0   2   64.08    4.74
  -3   0  -2   59.02    5.43
   3   1  -3 1535.28   59.44
   3   1  -3 1629.66   60.60
   3  -1  -3 1561.37   44.03
   3  -1  -3 1600.64   55.98
  -3   1   3 1529.59   59.26
   3   1  -3 1586.17   57.00
   3   0  -4  491.35   17.46
   3   0  -4  487.10   19.37
   3   0  -4  411.09   14.79
   3   0  -4  437.15   17.17
   2   0   4   34.97    3.36
  -2   0  -4   40.49    4.17
   2   2   1   68.47    5.93
  -2   2  -1   79.32    5.95
   2  -2   1   72.64    3.79
   2   2   1   69.82    4.83
   2  -2   1   78.83    4.42
  -1  -2  -3  643.47   25.03
  -1   2  -3  632.66   24.41
  -1   2  -3  713.67   34.52
   1   2   3  636.45   24.54
   2   1  -5  525.60   16.11
   2   1  -5  533.45   22.88
   2  -1  -5  564.45   23.15
   2   1  -5  610.36   22.19
   2  -1  -5  519.76   17.82
   2   1  -5  522.38   22.73
   1   0  -6   15.90    1.98
   1   0  -6   15.66    0.89
   1   0  -6   19.66    2.09
   2  -2  -3 1217.38   46.15
   2   2  -3 1241.70   49.05
   2   2  -3 1222.80   48.12
   2  -2  -3 1163.51   40.68
  -2   2   3 1041.79   26.77
   1  -2  -4   56.74    4.68
   1  -2  -4   60.59    3.54
   1   2  -4   61.23    4.44
   1   2  -4   64.05    2.81
   1   2  -4   66.92    4.40
   0   2  -4   54.33    3.99
   0   2   4   45.46    2.12
   0   2  -4   49.92    4.08
   0   2  -4   49.38    3.66
   0  -2  -4   43.45    3.54
   1  -1   5  203.92   11.09
  -1  -1  -5  216.67   11.12
  -1   1  -5  187.84   11.64
   1  -1   5  188.91    5.35
   1   1   5  226.26   10.96
  -1   1  -5  229.71   10.91
   0   0  -6   86.78    5.40
   0   0   6   81.91    5.32
  -3   1  -2   59.32    6.55
  -3  -1  -2   60.84    4.00
   3   1   2   46.17    3.30
   3   1   2   51.01    4.60
   3  -1   2   59.42    4.81
   3  -1   2   52.41    3.06
  -3  -1   4  249.75    7.04
   3   1  -4  263.57   12.81
   3   1  -4  280.79   12.34
   3  -1  -4  261.00   11.06
   3  -1  -4  236.03    7.04
   3   1  -4  267.58   12.71
   3  -1  -4  239.15    7.95
   3  -1  -4  251.71   11.40
  -2   2  -2  844.82   39.11
   2   2   2  868.25   36.16
  -2   2  -2  802.35   26.29
   2  -2   2  801.65   32.26
  -2  -2  -2  813.91   29.64
   2  -2   2  869.62   33.14
   2  -1   4  162.50    9.39
   2  -1   4  142.43    4.78
  -2   1  -4  154.24   10.98
  -2  -1  -4  162.68    8.57
   2   1   4  156.89    9.48
   3   0   3  163.62    6.23
  -3   0  -3  174.02   11.66
   3   0   3  169.89   10.21
   2   0  -6   23.66    2.11
   2   0  -6   22.92    1.72
   2   0  -6   23.62    2.21
   2   0  -6   25.78    2.12
   3   0  -5    1.94    0.61
   3   0  -5    0.92    0.61
   3   0  -5    1.75    0.71
   3   0  -5    1.60    0.58
   1  -1  -6  124.49    4.40
   1  -1  -6  128.91    7.17
   1   1  -6  135.44    7.88
   1   1  -6  130.75    7.01
  -1   1   6  128.19    5.91
  -4   0   1   89.90    5.90
   4   0  -1   84.54    4.53
   4   0  -1  108.97    6.27
   4   0  -1   90.77    5.78
   4   0  -2 1664.68   66.40
   4   0  -2 1491.08   54.05
  -4   0   2 1596.02   63.64
   4   0  -2 1511.49   62.45
   2  -2  -4  236.11   10.53
   2   2  -4  270.25   14.49
   2  -2  -4  215.19   12.09
   2   2  -4  243.68   13.16
  -1   2  -4   49.86    3.44
  -1   2  -4   55.56    5.58
   1   2   4   49.20    3.42
   1  -2   4   55.75    4.50
  -1  -2  -4   52.72    4.02
   0   1   6   44.46    3.01
   0  -1   6   45.55    4.41
   0   1  -6   41.56    3.77
   0  -1  -6   42.54    4.02
   0   1  -6   45.00    3.78
  -4   0   0  313.53   18.47
   4   0   0  263.64   14.17
   4   0   0  308.32   14.28
  -3   2   1  405.66   22.65
   3   2  -1  477.76   23.60
   3  -2  -1  493.54   16.34
   3   2  -1  459.09   23.50
   3  -2  -1  491.00   21.18
   2   0   5   12.59    2.24
  -2   0  -5   16.89    2.56
   1   0   6   21.63    2.79
  -1   0  -6   20.96    2.76
  -4   0   3   40.03    3.30
   4   0  -3   29.19    2.81
   4   0  -3   32.73    2.21
   4   0  -3   40.01    3.59
  -2   2  -3   47.74    5.71
  -2   2  -3   40.48    2.48
  -2  -2  -3   36.69    2.99
   2   2   3   39.57    3.50
   2  -2   3   40.08    3.29
   2  -2   3   35.73    2.47
  -3  -2   0  118.07    4.30
   3   2   0  123.60    8.29
   3   2   0  156.85    9.55
  -3   2   0  126.93    8.77
   3  -2   0  129.19    6.95
   3  -2   0  127.51    5.74
  -3   2   2  764.63   35.79
   3   2  -2  721.94   34.07
   3  -2  -2  782.95   32.72
   3   2  -2  769.12   37.06
  -3  -1  -3   54.37    4.16
  -3   1  -3   55.78    6.83
   3  -1   3   47.15    2.81
   3  -1   3   55.56    4.66
   3   1   3   57.06    4.78
   2  -1  -6  360.54   18.07
   3   1  -5  306.84   15.66
   3   1  -5  329.26   14.63
   3  -1  -5  345.78   16.72
  -2   1   6  343.61   12.69
   2  -1  -6  336.92   13.24
   3   1  -5  355.90   17.29
   3   1  -5  324.75   10.40
   3  -1  -5  332.41   14.60
   2   1  -6  368.88   17.57
   3  -1  -5  320.47   10.91
   2   1  -6  316.47   16.39
   2   1  -6  355.10   12.94
   2   1  -6  383.23   14.76
   0   3   0    1.14    0.59
   0   3   0    0.19    0.56
   1   2  -5  241.28   12.59
   1  -2  -5  269.21   13.81
   1   2  -5  223.67    8.10
  -1   2   5  212.50    6.38
   1  -2  -5  221.37    9.03
   1   2  -5  241.58   12.39
   0  -2  -5  542.57   25.39
   0   2  -5  557.95   25.78
   0   2  -5  582.17   27.45
   0   2   5  540.00   20.37
   0   2  -5  550.48   23.98
   0  -2  -5  524.91   18.79
   0   3  -1   48.04    2.91
   0   3  -1   42.56    3.24
   0   3  -1   51.45    3.30
   0   3   1   44.86    3.52
   4  -1  -1  638.83   26.47
   4   1  -1  675.09   32.93
   4  -1  -1  658.58   28.04
   4   1  -1  630.26   29.88
   4   1  -1  650.74   28.49
  -4   1   1  717.92   35.31
  -4   1   2   53.36    5.14
   4   0   1   29.84    3.27
   4   1  -2   59.39    4.96
   4   0   1   24.90    2.16
   4   1  -2   52.12    4.06
   4  -1  -2   46.16    4.14
   4   1  -2   55.07    4.13
   4  -1  -2   44.53    3.20
  -4   0  -1   25.07    4.13
   3   2   1  204.07   13.48
   3  -2   1  202.89    9.73
  -3   2  -1  194.29   13.67
  -3  -2  -1  192.07    7.71
   3  -2   1  202.15    9.87
   3   2   1  210.17   12.91
  -3   2   3 1307.36   59.90
   3  -2  -3 1370.59   55.20
   3   2  -3 1302.63   58.79
   3   2  -3 1373.64   61.96
  -1   3   0   80.98    4.25
  -1   3   0   90.44    3.87
   1   3   0   89.54    5.10
   1   3   0   93.75    6.47
  -1   3   0   88.22    5.78
   1   3   0   80.38    4.07
   4   1   0  222.37   12.44
   4  -1   0  207.46   10.87
  -4  -1   0  185.87   11.23
   4  -1   0  243.61   12.44
   4   1   0  214.90   10.72
  -4   1   0  213.54   13.26
   4   1   0  216.42   12.76
  -1   3   1  891.40   37.66
  -1   3   1  793.98   23.18
   1   3  -1  855.26   34.33
   1   3  -1  827.64   26.08
  -1   3   1  783.39   27.97
   1   3  -1  803.71   35.71
   2  -1   5  133.38    4.47
   2  -1   5  154.36   10.07
  -2   1  -5  150.66   10.22
   2   1   5  150.35    9.20
  -2  -1  -5  153.28    9.41
   1   0  -7  206.72    6.02
   1   0  -7  208.44   11.12
  -1   0   7  210.37   11.35
   1   0  -7  220.53   11.23
   4   0  -4    0.34    0.62
   4   0  -4    1.90    0.77
   4   0  -4    1.03    0.47
  -4   0   4    1.97    0.73
   3   0   4    1.65    0.35
   3   0   4    2.08    1.13
  -3   0  -4    2.26    1.31
  -1  -1  -6   66.42    5.06
  -1   1  -6   54.43    5.03
   1   1   6   50.07    4.58
   1  -1   6   69.71    5.42
   4   1  -3  621.80   27.63
  -4  -1   3  577.03   21.29
  -4   1   3  576.77   27.95
   4  -1  -3  641.63   24.99
   4   1  -3  592.58   27.00
   4   1  -3  612.87   30.04
   4  -1  -3  623.42   28.52
   3   0  -6  130.38    6.83
   3   0  -6  132.98    6.69
   3   0  -6  141.07    7.05
   3   0  -6  134.48    6.65
   0   3   2  635.32   21.90
   0   3   2  635.80   29.19
   0   3  -2  702.83   28.61
   0   3  -2  681.05   28.14
   0   3  -2  655.90   29.12
   0  -3  -2  709.84   29.26
   1   3   1  135.81    6.66
   1   3   1  145.92    8.86
  -1   3  -1  148.70    8.69
  -1   3  -1  128.43    6.08
  -1  -3  -1  138.20    6.25
  -1   3  -1  132.55    6.38
   2  -2  -5   64.35    5.15
   2   2  -5   54.73    1.81
   2  -2  -5   66.73    3.69
   2   2  -5   59.64    4.69
   2   2  -5   72.03    5.58
   1   3  -2  138.44    5.78
   1   3  -2  129.29    8.00
  -1   3   2  133.24    6.62
   1   3  -2  156.19    9.14
   0   0   7    3.10    1.21
   0   0  -7    3.40    1.20
   4   1   1   98.87    5.81
   4  -1   1  100.06    6.89
  -4   1  -1  107.23    9.12
   4  -1   1   96.24    6.18
  -4  -1  -1   94.00    6.48
   4   1   1  105.45    7.68
   2   0  -7  116.94    6.79
   2   0  -7  123.76    7.33
   2   0  -7  115.53    6.47
   2   0  -7  112.29    5.04
  -1   2  -5  381.60   18.38
  -1   2  -5  390.89   22.79
   1   2   5  386.35   18.20
   1  -2   5  421.40   22.89
  -1  -2  -5  399.85   20.25
  -3   2  -2   69.73    7.06
   3   2   2   65.67    5.67
   3  -2   2   78.78    4.85
  -3  -2  -2   71.25    3.89
   3  -2   2   71.00    4.49
   4   0   2    6.18    1.64
  -4   0  -2    2.74    1.90
   4   0   2    4.87    0.89
   3   2  -4  509.23   25.81
  -3   2   4  521.36   26.85
   3   2  -4  520.73   26.12
   3  -2  -4  503.29   22.94
  -2   2  -4   70.86    4.57
   2  -2   4   74.75    5.62
  -2  -2  -4   76.50    5.48
   2  -2   4   68.79    3.72
   2   2   4   70.26    5.14
  -2   2  -4   75.95    7.68
  -1   3  -2  224.72   10.57
   1   3   2  238.52   14.09
  -1   3  -2  237.18   12.79
  -1  -3  -2  234.28   11.02
   1   3   2  233.08   10.84
  -1   1   7  743.26   31.05
   1   1  -7  798.46   37.13
   1  -1  -7  737.10   22.71
   1   1  -7  774.65   31.63
   1  -1  -7  764.84   36.22
   1   1  -7  786.07   36.91
   4   1  -4   88.47    5.61
  -4  -1   4   99.43    4.25
   4  -1  -4   93.71    4.64
   4   1  -4   97.21    6.35
   4  -1  -4  105.13    6.45
  -4   1   4   96.02    6.69
   4   1  -4   94.60    6.65
   3  -1   4  116.38    4.94
   3   1   4  139.58    8.88
  -3   1  -4  110.80   10.45
   3  -1   4  123.54    8.18
   3   1  -6   25.76    2.37
   3  -1  -6   23.46    2.46
   3   1  -6   19.62    2.45
   3  -1  -6   18.83    1.95
   3   1  -6   19.89    2.41
   3  -1  -6   18.33    1.41
   3   1  -6   21.62    1.43
   0   3   3    2.50    0.51
   0   3   3    5.12    1.23
   0   3  -3    5.41    1.22
   0   3  -3    5.57    1.05
   0  -3  -3    2.53    1.08
   0   3  -3    3.56    1.26
   1  -3  -3   83.84    6.03
   1   3  -3   88.08    5.02
   1   3  -3   75.92    5.43
  -1   3   3   77.96    4.35
   1   3  -3   81.49    5.78
   1  -3  -3   87.73    5.62
   4   0  -5    2.89    1.00
  -4   0   5    3.02    0.91
   4   0  -5    8.42    1.17
   4   0  -5    3.53    0.76
   2  -3  -1    1.54    0.69
  -2   3   1    0.14    0.76
   2   3  -1    0.22    0.19
   2  -3  -1    0.53    0.22
  -2   3   1    0.66    0.24
   2   3  -1    0.12    0.73
   2   3  -1    0.64    0.79
   0  -1   7  338.34   19.49
   0   1  -7  306.21   16.61
   0   1   7  294.44   14.86
   0   1  -7  303.44   15.38
   0  -1  -7  320.22   17.78
  -2   3   0   65.81    2.94
   2   3   0   68.83    5.12
   1  -2  -6   42.93    2.49
  -2   3   0   80.80    6.62
   1   2  -6   45.75    4.18
  -2  -3   0   61.54    2.60
   2  -3   0   78.46    5.50
  -1   2   6   40.47    2.04
   2   3   0   74.10    6.00
   1   2  -6   42.84    2.59
   2  -3   0   73.63    3.26
   1  -2  -6   51.51    4.69
   1   2  -6   45.32    3.66
   2   0   6   53.39    4.20
  -2   0  -6   44.83    4.88
   2   1  -7   15.06    2.21
  -2   1   7   15.35    1.52
   2   1  -7   16.11    2.30
   2  -1  -7   13.21    2.22
   2   1  -7   13.75    1.41
   2  -1  -7   13.80    1.30
   0   2  -6   68.28    4.60
   0   2   6   58.30    3.88
   0  -2  -6   68.16    5.35
   0   2  -6   61.64    4.93
   0  -2  -6   63.21    3.08
   2   3  -2   68.76    5.17
   2   3  -2   69.85    5.75
  -2   3   2   79.60    6.13
   2  -3  -2   75.23    5.55
  -4  -1  -2  128.41    8.24
   4   1   2  121.06    6.60
   4   1   2  110.57    8.44
  -4   1  -2  136.43   12.59
   4  -1   2  116.55    6.46
   4  -1   2  122.48    8.44
  -1   0  -7   -0.04    0.56
   1   0   7   -0.09    0.55
  -2   3  -1  226.41   12.98
  -2   3  -1  205.92    8.40
   2   3   1  230.00   14.01
   2  -3   1  234.26   12.24
  -2  -3  -1  222.64    8.86
   2   3   1  255.13   14.05
   2  -3   1  236.78   10.00
   1   3   3    0.92    1.02
  -1   3  -3    1.50    0.99
  -1  -3  -3    1.52    0.69
   1   3   3    1.11    0.63
  -1   3  -3    0.93    0.63
   3   2   3  160.32   10.10
  -3   2  -3  179.41   14.62
  -3  -2  -3  149.39    7.93
   3  -2   3  144.51    7.20
   3  -2   3  128.85    8.53
   2  -2  -6   79.69    4.23
   2   2  -6   74.64    5.86
   2   2  -6   72.92    6.07
   2  -2  -6   82.57    6.19
   2   2  -6   70.28    2.92
   3  -2  -5   29.11    3.37
   3   2  -5   31.95    3.38
   3   2  -5   30.81    3.52
   3  -2  -5   30.76    2.89
  -3   0  -5    4.62    1.73
   3   0   5    2.32    1.51
   4  -1  -5   35.02    2.36
  -4  -1   5   35.93    1.92
   4  -1  -5   43.66    3.76
   4   1  -5   42.58    3.72
   4   1  -5   46.60    3.75
   4   1  -5   42.69    3.47
  -4   1   5   42.36    3.86
   4   0   3   96.65    5.11
   4   0   3   98.35    7.78
  -4   0  -3   98.62    8.73
   3   0  -7    8.65    1.39
   3   0  -7    8.73    1.53
   3   0  -7   10.24    1.58
   3   0  -7    8.62    1.22
   2   1   6  210.85   13.18
   2  -1   6  224.76   13.91
  -2   1  -6  228.04   15.20
  -2  -1  -6  221.71   13.63
  -2   3   3   18.61    2.79
  -2   3   3   14.47    1.05
   2  -3  -3   18.60    2.18
   2   3  -3   24.96    2.53
   2   3  -3   18.72    2.34
  -4   2   1   42.31    4.86
   4  -2  -1   36.17    2.77
   4   2  -1   44.36    4.50
   4  -2  -1   42.44    3.91
   4   2  -1   51.43    5.20
   1  -3  -4  105.42    6.37
   1   3  -4  101.14    7.02
   1   3  -4   93.79    4.94
   1   3  -4  101.95    6.68
   1  -3  -4  101.31    7.03
   4  -2  -2   63.03    4.81
   0   3   4  163.74    6.60
   4   2  -2   62.22    5.29
   0   3  -4  201.20   10.98
   0   3  -4  186.71   10.16
   0   3  -4  207.46   12.61
   4  -2  -2   45.83    2.65
  -4   2   2   61.70    5.53
   4   2  -2   65.07    5.50
   0  -3  -4  188.62   10.58
   2  -3   2  126.41    7.67
   2   3   2  130.75   10.11
  -2   3  -2  118.48    5.89
  -2   3  -2  130.75    9.43
   2   3   2  147.63    9.12
  -2  -3  -2  140.80    6.95
   4  -2   0    8.35    1.68
  -4   2   0    9.12    2.63
  -4  -2   0    7.02    0.79
   4  -2   0    9.05    1.45
   4   2   0    7.79    1.92
   4   2   0   11.59    2.14
  -1   1  -7  240.19   14.17
   1   1   7  253.74   14.78
   1  -1   7  263.04   16.53
  -1  -1  -7  257.48   15.64
   2   2   5   81.74    6.01
  -2   2  -5   75.70    7.22
   2  -2   5   77.12    6.23
   1   0  -8    5.65    1.54
  -2   2  -5   62.41    4.34
  -2  -2  -5   72.55    5.37
  -1   0   8    5.65    1.55
   2  -2   5   61.14    3.14
   4   0  -6  150.29    8.64
   4   0  -6  131.38    6.91
   4   0  -6  131.83    7.81
   1   2   6   68.84    5.11
  -1   2  -6   71.86    6.20
  -1  -2  -6   71.70    5.93
  -1   2  -6   70.20    5.30
   1  -2   6   75.80    6.82
   4  -2  -3  416.99   20.66
   4   2  -3  352.22   20.44
   4   2  -3  362.11   20.97
  -4   2   3  363.26   21.30
  -5   0   2  141.03    8.77
   5   0  -2  136.80    8.93
   5   0  -2  145.86    8.56
   5   0  -2  133.72    7.54
  -5   0   1  147.58   10.41
   5   0  -1  158.16   10.74
   5   0  -1  147.18    8.39
   5   0  -1  152.39    8.90
   3  -1   5  110.98    8.68
   3  -1   5  113.76    5.03
  -3   1  -5  126.44   11.06
   3   1   5  129.49    9.49
  -3  -1  -5  126.58    8.58
  -4   1  -3   40.50    6.17
   4  -1   3   35.49    2.69
   4   1   3   36.56    2.91
  -4  -1  -3   41.04    3.92
   4  -1   3   34.02    4.07
   4   1   3   39.89    4.34
   3   1  -7  146.17    8.91
   3   1  -7  133.93    6.10
   3   1  -7  148.54    7.96
   3   1  -7  143.18    9.06
   3  -1  -7  146.65    7.57
   3  -1  -7  148.32    6.54
   3  -1  -7  141.53    8.92
   2   0  -8    1.13    0.42
   2   0  -8    4.55    0.97
   2   0  -8    1.03    0.85
   0   0   8 1176.92   59.74
   0   0  -8 1169.56   56.72
  -5   0   3   45.21    4.09
   5   0  -3   34.85    2.62
   5   0  -3   39.17    3.47
   5   0  -3   44.43    3.78
   4  -2   1   77.08    5.34
   4   2   1   90.83    7.95
  -4   2  -1   87.65    8.33
   4  -2   1   82.44    5.71
   4   2   1   85.78    7.72
   2   3  -4    4.25    1.28
  -2   3   4    1.60    0.43
   2  -3  -4    3.37    0.90
   2   3  -4    1.90    1.13
   2  -3  -4    2.89    1.12
   5   0   0  564.61   26.72
   5   0   0  568.69   28.69
   5   0   0  601.96   33.16
  -5   0   0  599.74   36.10
  -1   3  -4  149.57   11.44
   1   3   4  140.59    8.05
  -1   3  -4  139.69    8.08
  -1  -3  -4  154.88    9.62
  -3   3   1  165.93   11.55
   3  -3  -1  163.86    9.41
   3   3  -1  167.12   10.71
   3   3  -1  175.99   12.39
   3  -3  -1  163.41    6.02
   1   1  -8  802.44   40.54
  -1   1   8  793.41   35.44
   1  -1  -8  808.84   41.16
   1  -1  -8  750.86   24.26
   1   1  -8  792.43   35.19
   1  -2  -7   24.71    3.26
   1  -2  -7   25.30    1.63
   1   2  -7   25.46    2.21
   1   2  -7   27.92    3.43
   1   2  -7   30.01    3.56
  -1   2   7   23.04    1.62
   4   2  -4  343.94   19.60
   4  -2  -4  364.78   18.57
   4   2  -4  355.25   20.84
  -4   2   4  363.77   21.12
  -3  -2  -4   53.63    4.41
   3  -2   4   51.88    3.43
   3   2   4   53.92    4.94
   3  -2   4   54.86    4.90
  -3   2  -4   68.77    7.67
   4   1  -6   18.17    2.36
  -4  -1   6   16.73    1.26
   4  -1  -6   15.34    1.42
   4   1  -6   20.18    2.36
   4  -1  -6   18.13    2.27
   4   1  -6   19.65    2.36
   4  -1  -6   12.33    1.83
   3   2  -6  163.45   10.78
   3  -2  -6  152.44   10.53
  -2  -3  -3  194.81   10.28
   3   2  -6  139.30    9.88
   3  -2  -6  145.54    8.45
   2  -3   3  182.83   10.21
   2  -3   3  196.44   11.09
   2   3   3  206.97   12.00
  -2   3  -3  213.49   14.25
  -2   3  -3  187.11    9.06
   3  -3   0  192.14   10.81
   3   3   0  223.80   13.87
   3   3   0  203.38   14.23
  -3   3   0  202.44   13.66
  -3   3   2   17.29    2.90
   3  -3  -2   18.37    2.10
   3   3  -2   10.12    2.52
   3   3  -2   12.10    2.44
   5  -1  -2  350.91   19.16
   5   1  -2  333.60   18.93
   5  -1  -2  337.61   17.72
   5   1  -2  358.62   21.99
   5   1  -2  330.57   17.94
  -5   1   2  355.46   21.34
  -5  -1   2  277.28   16.57
   5   1  -1  286.44   17.15
   5   1  -1  307.07   18.89
   5   1  -1  310.83   17.17
  -5   1   1  299.23   19.34
  -5  -1   1  291.27   16.42
   5  -1  -1  321.91   17.52
   5  -1  -1  316.54   17.63
   5   0  -4   15.33    2.18
  -5   0   4   16.54    2.18
   5   0  -4   17.01    2.33
   5   0  -4   16.16    1.62
  -4   0  -4    7.72    2.54
   4   0   4   11.95    2.39
   4   0   4    8.72    1.04
   1  -3  -5   13.51    2.50
   1  -3  -5   15.07    2.23
   1   3  -5   13.93    2.20
   1   3  -5   14.09    2.29
   0   2   7   37.14    2.81
   0   2  -7   38.00    3.34
   0   2  -7   43.10    3.85
   0  -2  -7   35.85    1.90
   0  -2  -7   41.09    4.22
   2   0   7   71.58    6.25
  -2   0  -7   75.89    6.58
   0   3  -5   15.30    2.13
   0   3   5   11.84    1.12
   0   3  -5   17.93    2.59
   0  -3  -5   17.21    2.30
   0   3  -5   17.07    2.49
   0  -3  -5   17.17    1.79
  -2   1   8   72.64    4.14
   2  -1  -8   84.11    6.06
   2   1  -8   85.79    6.24
   2   1  -8   84.81    6.24
   2   1  -8   81.52    4.84
   2  -1  -8   72.92    3.73
   0   1   8  614.67   30.21
   0   1  -8  609.25   30.21
   0  -1  -8  657.07   34.61
   0  -1   8  691.56   37.89
   0   1  -8  447.50   30.72
  -5  -1   3  159.35   10.25
   5   1  -3  208.16   13.36
   5   1  -3  206.65   12.44
  -5   1   3  229.57   15.04
   5  -1  -3  226.97   13.52
   5  -1  -3  210.40   11.30
   5   1  -3  196.81   11.60
   5   0   1  357.57   18.07
   5   0   1  359.89   21.86
  -5   0  -1  359.64   24.95
   2   2  -7  318.44   18.46
   2   2  -7  311.46   11.91
   2  -2  -7  309.60   18.13
   2   2  -7  316.92   17.81
   5   1   0   78.32    7.61
   5   1   0   75.08    5.78
   5  -1   0   83.03    5.96
  -5   1   0   77.18    8.16
  -5  -1   0   76.90    6.29
   5   1   0   72.95    6.45
   5  -1   0   84.69    6.23
   3  -3   1   69.28    3.93
  -3  -3  -1   67.27    3.58
   3  -3   1   63.06    4.61
  -3   3  -1   75.39    7.03
   3   3   1   59.55    6.11
   3   3   1   65.74    5.69
   3   3  -3   42.40    4.27
   4  -2   2   95.52    6.79
   4  -2   2  104.36    6.30
   4   2   2   92.94    7.97
  -4   2  -2   87.95    9.75
   3  -3  -3   39.13    3.72
   3   3  -3   38.48    4.43
  -4  -2  -2   91.90    5.30
  -3   3   3   42.57    4.78
   3   0   6   15.70    3.02
  -3   0  -6   17.27    3.20
   3   0  -8  329.66   14.78
   3   0  -8  346.92   17.58
   3   0  -8  334.90   17.39
   3   0  -8  321.66   16.29
  -1   0  -8  281.39   17.52
   1   0   8  283.69   18.26
   4   0  -7   79.69    5.42
   4   0  -7   84.15    5.58
   4   0  -7   86.11    5.80
   4   0  -7   77.66    5.14
   2  -3  -5   14.59    2.62
   2   3  -5   11.06    2.26
   2  -3  -5   14.07    1.69
   2   3  -5   14.19    2.42
   5   1  -4  296.29   17.37
   5  -1  -4  292.56   14.47
   5   1  -4  315.68   17.39
  -5   1   4  308.96   17.74
   5  -1  -4  338.83   18.84
   5   1  -4  292.76   16.03
   4  -1   4  131.28    9.67
   4  -1   4  124.11    6.58
   4   2  -5   76.75    6.40
   4   1   4  126.85   10.27
   4   2  -5   79.56    6.53
  -4   1  -4  120.56   12.07
  -4   2   5   81.47    6.83
  -4  -1  -4  126.03    9.01
   4  -2  -5   79.21    5.67
  -2   1  -7   96.27    8.35
  -2  -1  -7   88.09    7.68
   2  -1   7   81.92    8.00
   2   1   7   89.67    7.48
  -5   0   5   48.66    3.72
   5   0  -5   46.75    3.99
   5   0  -5   50.97    3.56
   5   0  -5   51.04    4.61
   2  -2   6   31.10    4.02
   2   2   6   29.95    3.43
  -2  -2  -6   34.75    3.85
   2  -2   6   27.34    1.75
  -2   2  -6   30.54    4.66
   5   1   1  271.65   19.01
   5   1   1  259.70   18.56
   5  -1   1  287.43   18.31
   5   1   1  263.49   15.07
  -5   1  -1  289.30   22.98
   5  -1   1  266.83   14.84
  -5  -1  -1  269.75   16.32
  -1   3  -5   97.16    8.90
   1   3   5   92.03    6.12
   1  -3   5   87.75    7.11
  -1  -3  -5   76.70    6.05
  -1   3  -5   88.69    5.83
  -3  -3  -2   43.81    3.06
  -3   3  -2   43.56    5.55
   3  -3   2   47.77    3.70
   3  -3   2   43.91    3.61
   3   3   2   46.58    5.47
   3   3   2   48.73    5.22
   3   3  -4   84.38    6.78
   3   3  -4   81.40    6.76
  -3   3   4   84.43    7.42
   3  -3  -4   81.64    5.68
  -2   3  -4   29.44    2.92
  -2   3  -4   34.25    5.38
   2  -3   4   33.34    3.48
  -2  -3  -4   33.12    3.16
   2   3   4   32.10    3.53
   2  -3   4   33.89    3.02
   5   0   2    1.39    0.62
   5   0   2   -0.14    0.99
  -5   0  -2   -0.32    1.20
  -1   2  -7   20.09    2.98
  -1   2  -7   17.92    2.64
  -1  -2  -7   16.51    2.98
   1   2   7   16.27    2.16
   1  -2   7   13.14    2.82
   3  -1   6   68.07    6.49
   3   1   6   76.55    7.10
  -3   1  -6   75.36    7.88
  -3  -1  -6   73.45    6.77
   3  -1  -8   12.97    2.09
   3   1  -8    9.82    1.47
   3   1  -8   12.80    1.75
   3  -1  -8   11.52    1.51
   3   1  -8    9.93    2.00
  -1   1  -8  116.20    8.40
  -1  -1  -8   92.87    9.01
   1  -1   8  127.56    9.90
   1   1   8  121.43    8.80
   4   1  -7   50.40    4.58
   4  -1  -7   51.84    4.40
   4   1  -7   51.86    4.71
   4  -1  -7   51.68    2.96
   4   1  -7   53.25    4.43
   4  -1  -7   49.86    3.86
   3  -2   5   76.19    6.57
   3  -2   5   66.57    3.91
  -3  -2  -5   79.98    6.03
   3   2   5   78.37    6.46
  -3   2  -5   72.93    8.60
  -1   0   9   95.39    6.68
   1   0  -9  101.03    7.37
   0   4   0   26.48    2.16
   0   4   0   25.57    2.71
   0   4   0   28.14    2.91
   4   2   3  365.76   23.54
  -4   2  -3  396.60   30.95
   4  -2   3  354.04   20.61
  -4  -2  -3  352.33   18.44
   4  -2   3  348.59   18.11
   3   2  -7   32.14    3.60
   3   2  -7   31.78    3.72
   3  -2  -7   28.90    2.52
   3   2  -7   28.05    1.30
   3  -2  -7   31.36    3.76
   1  -3  -6   76.10    6.27
   1  -3  -6   71.43    4.49
   1   3  -6   64.93    6.00
   1   3  -6   69.99    3.97
   1   3  -6   67.48    5.83
   5   1  -5   70.78    5.35
   5  -1  -5   48.47    3.40
  -5   1   5   67.79    5.37
   5   1  -5   67.92    4.94
  -5  -1   5   54.72    3.28
   5  -1  -5   60.34    4.76
   5   1  -5   63.77    5.26
   0   4  -1  124.30    6.69
   0   4  -1  115.68    6.88
   0   4  -1  114.62    7.37
   0   4   1  109.85    7.17
   0   4   1  128.96    8.17
   0   4   1  114.98    5.82
  -4   0  -5   25.52    3.82
   2   0  -9    3.59    0.57
   2   0  -9    5.23    1.24
   4   0   5   18.29    1.30
  -2   0   9    4.55    1.40
   4   0   5   25.07    3.65
   0  -3  -6   63.36    5.54
   0   3   6   50.08    3.36
   0  -3  -6   61.32    4.08
   0   3  -6   57.59    5.05
   0   3  -6   60.33    4.76
   5  -1   2  191.65   10.64
  -5  -1  -2  216.06   13.86
  -5   1  -2  205.32   18.55
   5   1   2  200.43   15.19
   5  -1   2  219.39   14.32
   5   1   2  199.92   11.53
   1   4   0  339.51   17.66
   1   4   0  318.91   18.66
  -1   4   0  333.19   16.26
   1   4   0  312.26   15.21
  -1   4   0  354.28   19.42
  -1   4   1  251.00   15.05
  -1   4   1  216.17   11.40
   1   4  -1  250.98   15.43
   1   4  -1  256.62   13.53
  -1   2   8  102.17    5.78
   1  -2  -8  102.29    4.65
   1   2  -8  105.42    8.05
   1  -2  -8  122.76    8.92
   1   2  -8  116.25    6.37
   1   2  -8  118.25    8.52
   0   0   9   16.03    2.73
   0   0  -9   16.77    2.70
  -4   2   6   18.20    2.97
   4   2  -6   13.72    2.82
   5   0  -6  149.74    8.17
   4  -2  -6   20.67    2.30
   5   0  -6  152.45    9.87
  -5   0   6  147.72    8.67
   4   2  -6   15.24    2.61
   5   0  -6  143.67    9.01
   0   4  -2  127.28    8.01
   0   4   2  107.62    5.34
   0   4   2  134.66    8.55
   0   4  -2  131.03    7.72
   0   4   2  130.36    9.19
   0   4  -2  127.17    8.13
   5  -2  -2   42.47    4.05
   5  -2  -2   33.79    2.99
   5   2  -2   36.62    4.56
   5   2  -2   37.91    4.38
  -5   2   2   39.27    4.86
  -3   3  -3  111.30   10.20
   3  -3   3   92.53    6.14
   1   4   1  242.36   16.10
   3   3   3  109.04   10.19
   3   3   3  112.29    8.50
   1   4   1  221.23   11.30
   3  -3   3  103.07    7.46
  -3  -3  -3  102.34    6.62
  -1   4  -1  198.93   10.83
  -1   4  -1  219.37   12.88
   1   4   1  205.98   10.98
   5  -2  -1  138.30    9.06
  -5   2   1  143.57   11.79
   5  -2  -1  117.74    7.10
   5   2  -1  126.62   10.45
   5   2  -1  151.34   11.96
   2  -3  -6   78.37    5.65
   2   3  -6   79.16    6.72
   2   3  -6   83.75    6.71
   2  -3  -6   80.93    7.15
   3   3  -5   51.61    5.30
  -3   3   5   52.87    5.80
   3   3  -5   58.24    5.90
   3  -3  -5   48.55    4.15
   1   1  -9  379.68   23.86
   1  -1  -9  373.34   22.68
  -1  -1   9  369.65   23.56
   1   1  -9  355.64   19.48
  -1   1   9  345.80   19.21
  -1   4   2   56.17    4.95
   1   4  -2   51.81    4.45
   1  -4  -2   58.91    4.52
   1   4  -2   45.19    3.20
   1   4  -2   49.23    4.54
  -1   4   2   45.13    3.17
   2   2  -8   60.96    5.00
   2  -2  -8   53.85    3.41
  -2   2   8   48.67    2.58
   2  -2  -8   61.53    5.37
   2   2  -8   63.02    5.77
   2   2  -8   61.57    3.20
   0  -2  -8  139.17   10.69
   0  -2   8  140.71   11.30
   0   2  -8  130.53    8.21
   0   2   8  132.82    7.90
   0   2  -8  140.45    9.97
   5   2  -3  102.71    8.20
   5   2  -3  107.59    8.12
  -5   2   3  137.71   10.76
   5  -2  -3  129.57    8.57
   5   2  -3   98.43    8.51
  -4   3   1   23.02    3.39
   4  -3  -1   26.60    3.02
   4   3  -1   21.64    3.87
   4   3  -1   25.92    3.68
   5   0   3   91.95    5.55
   5   0   3   92.57    8.79
  -5   0  -3   92.12    9.23
   4  -3  -2  120.83    8.65
   4   3  -2  116.93    9.39
   4   3  -2  110.84    9.04
  -4   3   2  138.10   11.67
   5  -2   0   68.47    5.07
  -5  -2   0   47.33    3.24
   5   2   0   63.20    6.51
  -5   2   0   66.92    7.24
   5  -2   0   71.99    5.17
   5   2   0   56.13    5.90
   2  -1  -9    5.02    1.35
   2  -1  -9    3.32    0.56
  -2   1   9    1.39    0.94
   2   1  -9    3.61    1.35
   2   1  -9    2.76    1.15
   2   1  -9    3.30    1.08
   4   1   5   40.67    5.18
  -4  -1  -5   39.19    4.34
  -4   1  -5   41.41    6.32
   4  -1   5   35.27    2.49
   4  -1   5   37.67    4.73
   4   0  -8   45.14    3.76
   4   0  -8   47.84    3.88
   4   0  -8   43.70    3.67
   4   0  -8   43.95    3.64
  -2   0  -8  109.53    9.17
   2   0   8  100.54    8.64
   4   3   0  139.48   11.54
   4  -3   0  143.06    8.93
   4  -3   0  135.30    9.40
  -4   3   0  158.15   13.11
   4   3   0  144.71   11.25
   1   4   2   42.40    4.53
   1   4   2   38.34    3.19
  -1   4  -2   38.69    4.09
  -1  -4  -2   40.42    3.12
  -1   4  -2   37.50    3.32
  -2   3  -5  126.27   12.14
   2  -3   5  130.65    9.55
   2   3   5  115.89    8.95
  -2   3  -5  117.75    7.42
   2  -3   5  120.48    7.50
   0   1   9   58.78    5.50
   0  -1   9   61.02    5.80
   0   1  -9   57.03    5.20
   0  -1  -9   72.15    6.35
  -3   0  -7  104.17    9.20
   3   0   7  101.90    9.32
  -5  -1   6   14.12    1.33
   5  -1  -6   19.32    2.33
  -5   1   6   18.70    2.77
   5  -1  -6   15.46    1.60
   5   1  -6   22.05    2.48
   5   1  -6   20.41    2.72
   5   1  -6   17.83    2.51
  -1  -3  -6  292.61   17.66
  -1   3  -6  286.89   16.91
   1  -3   6  335.46   21.23
  -1   3  -6  300.38   20.20
   1   3   6  262.47   14.82
   4   3  -3   10.87    2.72
   4  -3  -3   14.09    2.24
   4   3  -3   13.28    2.54
  -4   3   3   10.83    2.91
   3   0  -9  212.90   13.07
   3   0  -9  178.25    9.40
   3   0  -9  209.37   12.48
   3   0  -9  208.79   12.21
   0   4   3   18.86    1.55
   0   4   3   25.54    2.90
   0   4  -3   27.82    2.72
   0  -4  -3   23.88    2.70
   0   4  -3   25.60    3.08
   0   4  -3   27.49    3.27
   5   2  -4  151.60   11.51
   5  -2  -4  158.56   10.24
  -5   2   4  146.16   11.40
   5   2  -4  140.67   10.25
   5   2  -4  123.81   10.64
  -1   4   3  257.11   14.36
   1  -4  -3  309.28   17.81
   1   4  -3  277.87   17.70
   1   4  -3  263.97   14.71
  -1   4   3  298.15   18.33
   1   4  -3  302.04   17.07
   4  -2   4  204.31   10.74
  -4  -2  -4  222.49   13.54
  -4   2  -4  216.46   20.32
   4   2   4  197.37   14.45
   4  -2   4  234.32   15.62
   2   4  -1  237.51   15.78
  -2   4   1  206.38   10.24
   2   4  -1  252.90   15.24
  -2   4   1  276.50   17.45
   2  -4  -1  259.53   16.25
   2  -2   7  296.00   20.83
  -2  -2  -7  305.85   20.15
   2   2   7  275.65   18.02
  -2   2  -7  296.14   21.19
   2  -4   0  144.76    6.52
   2   4   0  140.85    6.47
   2   4   0  158.48   10.12
   2  -4   0  156.98   10.68
   2   4   0  167.86   12.77
  -2   4   0  176.78   12.47
   5  -1   3  152.66    8.68
  -5   1  -3  172.26   16.88
   5   1   3  175.82   10.44
  -5  -1  -3  173.25   12.95
   5  -1   3  169.16   12.47
   5   1   3  157.58   12.74
  -5  -2  -1   72.38    4.73
   5   2   1   95.67    8.63
   5  -2   1   91.93    7.03
  -5   2  -1  101.82   10.73
   5   2   1  104.94    9.23
   5  -2   1   86.82    6.33
   4   3   1   25.33    4.00
  -4  -3  -1   24.36    1.70
   4  -3   1   29.15    2.57
   4  -3   1   27.59    3.04
  -4   3  -1   28.45    4.74
   4   3   1   32.12    4.34
   4   1  -8   59.42    3.63
   4  -1  -8   63.42    3.71
  -1   0  -9    4.46    2.00
   4   1  -8   66.28    5.16
   4  -1  -8   70.68    5.11
   1   0   9    7.59    1.94
   4   1  -8   62.69    5.33
   4   1  -8   61.76    5.44
   2  -4  -2  256.98   16.85
   2   4  -2  227.36   16.30
   2   4  -2  272.25   17.80
  -2   4   2  244.99   16.84
   6   0  -2   -0.07    0.77
  -6   0   2    0.01    1.05
   6   0  -2    0.63    0.79
   6   0  -2    1.07    0.45
   2   1   8  201.31   14.50
  -2   1  -8  190.08   14.10
  -2  -1  -8  196.63   14.63
   2  -1   8  205.55   15.79
  -2   4  -1    2.04    1.37
   2   4   1    3.74    0.94
  -2   4  -1    1.54    0.53
   2  -4   1    2.90    1.15
   2   4   1    2.28    1.42
  -6   0   1   14.01    2.78
   6   0  -1   11.71    2.59
   6   0  -1    8.41    1.52
   6   0  -1   13.30    2.08
   3   2   6  194.15   14.27
   3  -2   6  212.03   15.33
   3  -2   6  185.76    8.82
  -3  -2  -6  221.37   14.55
  -3   2  -6  199.36   17.07
   6   0  -3   31.49    3.39
  -6   0   3   32.40    3.52
   6   0  -3   22.04    2.14
   6   0  -3   38.03    3.51
   1  -3  -7  311.92   20.33
   1   3  -7  335.05   20.76
   1   3  -7  327.67   14.92
   1  -3  -7  340.91   16.70
   1   3  -7  341.45   21.48
  -4   3   4  482.82   30.71
   4   3  -4  467.13   28.76
   4   3  -4  450.64   28.00
   4  -3  -4  480.58   26.37
  -3  -3  -4    9.87    1.81
  -3   3  -4   15.17    3.61
   3  -3   4   11.72    2.03
   3   3   4   12.83    2.51
   3  -3   4   10.69    1.70
  -3   1  -7   19.19    3.96
   3   1   7   18.25    3.32
   3  -1   7   16.22    3.28
  -3  -1  -7   18.32    3.32
   5   0  -7    1.25    0.78
   5   0  -7    1.20    0.57
   5   0  -7    0.83    0.84
  -5   0   7    1.19    0.69
   3   2  -8    9.60    2.17
   3  -2  -8    7.65    1.25
   3   2  -8   10.55    2.14
   3  -2  -8    8.83    2.27
   3   2  -8    9.87    0.88
   1  -2   8   28.93    4.40
  -1   2  -8   35.97    4.16
  -1   4  -3  114.26    8.78
  -1  -4  -3  119.03    7.52
  -1   2  -8   36.38    4.26
   1   2   8   31.20    3.51
  -1   4  -3  102.62    6.75
   1   4   3  104.69    8.37
  -1  -2  -8   33.79    4.66
   1   4   3   92.36    5.90
   3  -3  -6   78.72    7.49
   3   3  -6  102.58    8.63
   3   3  -6   88.19    7.63
   3  -3  -6   90.79    6.34
   3   1  -9   63.95    4.42
   3  -1  -9   51.66    3.61
   3   1  -9   66.84    5.60
   3  -1  -9   59.20    5.32
   3   1  -9   60.90    5.18
   4  -2  -7  245.50   14.28
   4   2  -7  260.57   16.99
   4   2  -7  247.57   16.26
   4  -2  -7  250.73   16.29
   0   3  -7   10.00    1.68
   0  -3  -7   11.23    1.24
   0   3  -7   11.33    2.03
   0  -3  -7   11.93    2.53
   0   3   7    6.61    1.18
   5   2  -5   10.11    2.49
  -5   2   5   11.51    2.39
   5   2  -5   10.48    2.21
   5  -2  -5   10.84    2.30
   2   4  -3  325.26   20.07
  -2   4   3  346.33   22.56
   2  -4  -3  372.97   22.35
   2   4  -3  326.85   21.62
   4   0   6   58.14    7.26
  -4   0  -6   86.00    7.94
   6   0   0   37.45    4.46
   6   0   0   26.60    2.98
  -6   0   0   33.95    5.28
   6   0   0   37.12    3.45
   1   4  -4   20.80    2.84
   1   4  -4   20.85    2.99
   1  -4  -4   19.19    3.19
  -1   4   4   17.22    2.15
   1  -4  -4   21.06    2.84
   1  -4  -4   23.74    2.93
   0  -4  -4   77.61    7.10
   0   4  -4   67.05    6.49
   0   4  -4   66.68    5.44
   0   4  -4   71.77    8.31
   0  -4  -4   66.56    6.00
   0   4   4   62.30    5.87
   6   0  -4  106.07    7.74
   6   0  -4  107.42    7.86
  -6   0   4  116.50    8.08
   6   0  -4   82.34    5.35
   6   0  -4  113.35    8.20
   2   3  -7   10.62    2.41
   2   3  -7   14.63    3.28
   2  -3  -7   10.77    2.41
   2   3  -7    9.30    2.47
   2  -3  -7   10.67    1.86
   2   3  -7   12.23    2.43
   5   0   4    2.70    0.80
  -5   0  -4    4.43    1.79
   5   0   4    2.15    1.35
   5   0   4    3.21    1.11
  -1   1  -9    2.70    1.40
  -1  -1  -9    3.95    1.66
  -1  -1  -9    2.52    1.21
  -1  -1  -9    3.81    1.34
  -1   1  -9    2.69    1.35
   1   1   9    1.79    1.42
   1  -1   9    4.04    1.64
  -6  -1   2   55.28    4.91
  -6   1   2   72.10    6.97
   6   1  -2   79.94    7.59
   6  -1  -2   61.91    6.13
   6  -1  -2   70.21    9.59
   6   1  -2   63.05    6.01
   6   1  -2   72.30    6.18
   6  -1  -2   63.56    5.58
   6  -1  -2   62.67    5.53
   6   1  -2   71.59    5.92
   4  -3   2   22.18    2.77
   4   3   2   22.62    4.07
  -4   3  -2   23.23    4.71
  -4  -3  -2   20.40    1.86
   4  -3   2   19.02    2.70
   4   3   2   22.67    3.58
   4  -3   2   21.59    2.60
   2  -4   2   37.22    2.70
  -2   4  -2   39.13    4.61
  -2   4  -2   36.68    4.53
  -2   4  -2   35.82    2.70
   2   4   2   40.97    4.86
   2   4   2   40.15    4.44
   2   4   2   37.18    3.40
   2  -4   2   37.20    4.11
  -2  -4  -2   38.60    2.89
   5   2   2  166.77   14.28
  -5   2  -2  166.29   21.30
   5   2   2  154.62   12.70
   5  -2   2  156.83   11.22
   5  -2   2  145.92    9.42
  -5  -2  -2  140.92    8.73
  -5   2  -2  177.08   17.43
  -6   1   1   81.87    8.58
   6   1  -1   77.35    7.70
   6   1  -1   72.83    6.71
  -6  -1   1   63.11    5.95
   6  -1  -1   74.01    6.34
   6   1  -1   75.14    6.90
   6   1  -1   82.76    6.51
   6  -1  -1   85.34   10.71
   6  -1  -1   75.17    6.26
   6  -1  -1   74.01    6.85
   6  -1  -3   83.88    9.66
  -6  -1   3   61.84    5.69
   6  -1  -3   88.90    6.56
   6  -1  -3   82.91    7.18
   6  -1  -3   80.24    6.28
   6   1  -3   75.33    6.89
  -6   1   3   84.63    7.89
   6   1  -3   72.61    6.31
   6   1  -3   82.72    6.75
   6   1  -3   71.86    6.89
   6  -1  -3   84.53    6.66
   6   1  -3   70.65    6.01
   5   1  -7   39.75    4.65
   5   1  -7   38.54    3.72
   5   1  -7   38.20    4.08
  -5   1   7   41.36    4.15
   5  -1  -7   31.75    2.70
   5  -1  -7   43.21    4.14
   1   0 -10   25.86    3.50
   1   0 -10   23.57    3.38
  -1   0  10   28.16    3.40
   1   2  -9   17.10    2.82
   1   2  -9   20.10    2.59
   1  -2  -9   16.00    2.83
   1  -2  -9   15.44    2.38
   1  -2  -9   12.70    1.09
   1   2  -9   18.99    2.93
   1   2  -9   16.28    2.82
   1  -2  -9   14.43    3.02
   1   2  -9   19.08    1.93
  -1   2   9   15.28    1.57
   1  -2  -9   17.53    3.12
   4   3  -5   73.74    8.92
   4  -3  -5   60.03    6.84
   4   3  -5   58.19    6.31
   4  -3  -5   70.65    8.44
   4  -3  -5   65.98    5.60
   4   3  -5   62.84    7.99
  -4   3   5   62.32    6.10
   4   3  -5   58.98    6.21
   4   3  -5   62.57    6.34
   2   0 -10    4.73    1.55
   2   0 -10    4.85    1.58
  -2   0  10    7.59    1.69
  -2  -3  -6  477.69   28.25
  -2   3  -6  457.62   31.12
   2  -3   6  432.98   21.75
   2   3   6  460.73   27.69
   2  -3   6  505.08   31.48
  -2   3  -6  500.34   27.86
  -2   3  -6  477.53   33.52
  -2  -3  -6  454.54   32.17
   2   3   6  467.30   32.78
  -4   1  -6    6.69    2.85
   4   1   6    8.29    1.84
  -4   1  -6    8.80    2.93
   4  -1   6    7.60    0.77
  -4  -1  -6   11.35    2.40
   4  -1   6   12.23    2.67
  -4  -1  -6   12.02    2.89
   4   1   6    8.16    2.43
   4  -1   6   13.33    1.88
   6  -1   0   80.43    7.18
   6   1   0   81.61    8.51
   6   1   0   80.32    6.23
   6  -1   0   69.33    6.14
   6  -1   0   63.31    6.25
   6   1   0   64.33    6.25
  -6  -1   0   65.89    5.96
  -6   1   0   90.62   10.05
   6  -1   0   65.53   10.01
   6   1   0   63.48    6.66
   6   0   1   28.85    3.75
   6   0   1   17.67    4.57
   6   0   1   30.77    4.44
   6   0   1   30.17    3.08
  -6   0  -1   29.17    4.37
  -6  -1   4   46.42    4.47
  -6   1   4   61.76    5.83
   6   1  -4   67.93    5.83
   6   1  -4   55.55    5.12
   6  -1  -4   60.11    5.57
   6  -1  -4   55.40    4.50
   6  -1  -4   61.24    5.21
   6   1  -4   58.01    5.86
   6   1  -4   51.70    5.37
   6   1  -4   62.15    5.53
   6  -1  -4   62.80    5.82
   6  -1  -4   55.79    7.40
  -6   0   5   16.46    2.54
   6   0  -5   12.36    2.09
   6   0  -5   11.16    1.38
   5  -1   4    0.48    0.61
   5   1   4    0.89    1.20
   6   0  -5   13.40    2.06
  -5   1  -4   -0.63    1.73
   5  -1   4    0.67    1.19
  -5  -1  -4    0.94    1.00
   6   0  -5   16.26    2.52
  -5   1  -4    1.26    1.60
   5   1   4    2.37    0.86
   5  -1   4    1.57    0.78
   6   0  -5   12.14    2.04
   2   4  -4  162.73   11.51
   2   4  -4  161.53   12.33
  -2   4   4  159.78   12.60
   2   4  -4  157.81   12.93
   2  -4  -4  164.20   11.41
  -2   4   4  165.28   16.11
   2   4  -4  165.99   15.89
  -1   4  -4   28.32    3.61
  -1   4  -4   23.73    2.64
  -1  -4  -4   25.38    3.42
  -1   4  -4   28.19    4.59
  -1  -4  -4   28.39    2.88
   1   4   4   23.92    3.54
   1   4   4   17.47    2.06
  -1   4  -4   25.23    3.99
   1   4   4   25.54    3.18
   1  -4   4   20.89    2.84
   4   0  -9   35.56    3.16
   4   0  -9   30.88    3.19
   4   0  -9   33.03    2.95
   4   0  -9   37.23    3.29
   2   2  -9    6.23    2.06
   2   2  -9    9.40    1.17
   2  -2  -9    6.40    0.96
  -4   2  -5  265.77   26.67
   2   2  -9    9.08    1.81
  -4  -2  -5  260.15   16.85
   4  -2   5  268.65   19.54
   2  -2  -9    8.85    2.00
  -2   2   9    6.90    0.90
   4  -2   5  246.75   17.09
   4   2   5  195.88   15.79
   2   2  -9    9.03    1.98
   2  -2  -9   10.05    2.37
  -4  -2  -5  233.26   20.49
   4   2   5  232.75   17.12
   2   2  -9    8.40    1.80
   4  -2   5  219.90   11.46
   2  -2  -9    8.69    2.12
  -4   2  -5  239.57   21.41
   2   2  -9    5.91    2.00
   2  -2  -9   10.38    2.17
  -1  -3  -7    5.30    2.02
  -1   3  -7    8.96    2.03
  -1  -3  -7    6.71    1.03
  -1   3  -7    8.04    1.67
  -1  -3  -7    5.93    1.94
  -1  -3  -7    8.32    1.91
   1   3   7    4.57    1.40
  -1   3  -7    7.51    1.86
   1  -3   7    5.82    0.97
  -1  -3  -7    7.82    1.95
   1  -3   7    8.36    2.34
  -1   3  -7    9.13    1.84
  -1   3  -7    9.03    1.84
   0   0 -10   50.84    5.77
   0   0  10   54.65    5.61
   0   0 -10   50.03    5.46
   0   0 -10   50.41    4.79
   0   0 -10   51.25    5.65
   3   4  -1  105.51    9.28
  -3   4   1  111.23   10.92
   3   4  -1  100.41    9.79
   3   4  -1  110.21   12.73
   3  -4  -1  115.20    9.09
   3   4  -1  101.29    8.99
   3   4  -1  111.92    9.14
   3   4  -1  104.19    9.92
   3  -4  -1  109.54    7.93
   3  -4  -1  110.95    8.55
   0   2  -9  117.34    8.22
   0  -2  -9  115.67   10.66
   0   2  -9  119.83   10.28
   0   2   9  114.17    7.77
   0  -2  -9  112.47    9.82
   0  -2  -9  121.31    9.99
   0   2  -9  121.36    9.69
   0   2  -9  115.39   10.48
   0   2  -9  116.18    9.18
   0  -2  -9  132.93   10.79
   0  -2   9  134.55   10.59
   0  -2  -9  121.77   10.53
   5   2  -6  154.87   12.09
  -5   2   6  148.83   12.73
   5  -2  -6  170.89   12.02
   5  -2  -6  193.97   17.87
   5   2  -6  160.03   15.07
   5  -2  -6  166.15   14.34
   5   2  -6  167.91   11.98
   5  -2  -6  158.28   12.43
   5   2  -6  155.63   12.70
   1   1 -10   11.92    2.57
  -1   1  10   16.85    2.19
   1  -1 -10   14.57    2.63
  -1  -1  10   15.37    3.10
   1  -1 -10   15.28    3.07
   1   1 -10   16.45    2.70
   1   1 -10   17.39    2.83
   1   1 -10   17.34    2.96
   1  -1 -10   15.12    3.04
   1  -1 -10   14.66    2.73
   1   1 -10   17.95    2.63
  -2   4  -3    3.00    1.33
   2   4   3    3.61    1.33
  -2   4  -3    0.77    1.61
   2  -4   3    3.96    0.84
   2   4   3    3.49    1.26
   2   4   3    2.05    1.40
  -2   4  -3    1.64    0.71
   2  -4   3    2.37    1.15
   2  -4   3    3.85    1.13
   2   4   3    1.73    0.98
  -2  -4  -3    3.19    0.95
  -2  -4  -3    1.18    1.16
  -2   4  -3    2.07    1.56
   3  -4   0   27.29    3.24
   3   4   0   20.19    3.37
   3   4   0   22.88    3.47
   3  -4   0   27.31    3.19
   3   4   0   26.33    3.27
  -3   4   0   23.07    3.98
   3   4   0   25.60    4.19
   3  -4   0   22.38    2.84
  -3   4   0   22.45    3.16
   3   4   0   22.55    3.20
   3   4   0   27.47    3.70
   3   4   0   24.08    4.61
   3   4  -2  223.09   22.09
   3   4  -2  207.55   16.91
   3   4  -2  204.47   16.45
  -3   4   2  203.58   15.60
   3   4  -2  205.26   16.64
   3  -4  -2  206.18   14.62
   3  -4  -2  191.83   14.43
   3   4  -2  210.89   14.53
   3   4  -2  204.17   15.51
   3  -4  -2  191.96   12.78
   3  -3   5   69.37    6.27
   3   3   5   66.05    6.68
   3  -3   5   73.25    6.78
  -3   3  -5   65.39    9.37
   3   3   5   63.51    6.61
  -3   3  -5   62.03   11.31
   3  -3   5   64.20    4.65
  -3  -3  -5   65.60    6.56
  -3   3  -5   70.75    6.51
   1   4  -5   95.06    7.81
   1  -4  -5  124.22    8.56
   1  -4  -5   92.79    8.23
   1   4  -5   98.33    9.37
   1  -4  -5  105.29    9.65
   1   4  -5   88.55    7.53
   1   4  -5  102.99   10.43
   1  -4  -5  104.96   10.24
  -1   4   5   72.19    6.25
  -4   3  -3    4.66    3.87
   4   3   3    4.76    2.46
   4  -3   3    6.89    1.55
   4  -3   3    7.84    1.37
  -4  -3  -3    5.97    1.31
   4  -3   3    7.28    1.65
   4   3   3    3.97    1.73
   4   3   3    3.87    1.84
  -4   3  -3    4.51    3.45
   4   3   3    5.50    1.70
   2  -1 -10  143.19   11.53
   2  -1 -10  131.77   10.26
   2   1 -10  148.95   11.18
  -2   1  10  149.56    9.17
   2   1 -10  154.80    9.28
   2   1 -10  149.71   12.15
   2   1 -10  154.64   11.11
   2  -1 -10  146.74   12.54
   2  -1 -10  139.56   11.82
   2  -1 -10  125.70    5.85
   3   3  -7   12.35    2.42
   3   3  -7   11.92    2.38
   3  -3  -7    6.91    2.78
   3  -3  -7    8.22    1.74
   3  -3  -7    9.43    2.49
   3   3  -7   11.29    2.69
   3  -3  -7    8.62    2.35
   3   3  -7   13.65    2.50
   3  -3  -7    9.52    2.76
   0   4  -5   39.48    4.44
   0   4   5   39.39    4.57
   5   0  -8   43.16    4.06
   0  -4  -5   43.00    4.56
   0   4  -5   44.65    5.43
   0  -4  -5   42.03    5.90
  -5   0   8   40.62    3.94
   0   4  -5   51.06    4.66
   0   4  -5   40.41    4.03
   5   0  -8   38.62    3.23
   0   4   5   31.78    4.19
   0  -4  -5   38.95    3.50
   0   4  -5   42.48    4.58
   0  -4  -5   39.70    4.89
   5   0  -8   45.63    4.03
  -3   0  -8    6.26    2.42
  -3   0  -8    6.93    2.11
  -3   0  -8    8.05    2.25
   3   0   8    8.21    2.25
  -3   0  -8    6.16    2.10
  -3   0  -8    5.67    1.74
   3   0   8    5.76    1.53
  -2   0  -9   18.68    3.42
   5  -2   3   39.15    4.13
   2   0   9   18.82    3.36
  -2   0  -9   20.63    2.93
  -2   0  -9   22.90    3.79
  -5   2  -3   46.16   11.51
  -5  -2  -3   33.89    3.61
  -2   0  -9   19.53    3.58
   5   2   3   30.49    4.77
  -5   2  -3   30.98    7.18
  -2   0  -9   21.16    4.15
   5   2   3   36.39    4.31
   5   2   3   32.82    4.07
   5  -2   3   32.32    3.38
   5  -2   3   36.16    4.28
   5  -2   3   33.92    5.74
  -2   0  -9   16.93    3.40
   6  -1   1    2.15    1.16
  -6  -1  -1    1.78    1.37
   6   1   1    3.22    1.45
   6   1   1    3.97    1.23
   6   1   1    3.79    1.18
   6  -1   1    3.53    1.15
   6  -1   1    1.84    0.73
   6  -1   1    1.86    1.25
   6  -1   1    2.27    2.05
  -6   1  -1    3.53    2.24
   6   1   1    2.87    1.66
   6   1  -5   48.28    5.27
   6   1  -5   52.24    5.19
   6   1  -5   46.58    5.03
   6   1  -5   42.80    4.87
   6  -1  -5   40.07    3.58
   6  -1  -5   52.74    7.51
  -6   1   5   55.02    5.77
   6   1  -5   43.49    4.45
   6  -1  -5   49.53    4.77
   6  -1  -5   58.92    5.76
   6  -1  -5   51.51    4.90
   3   0 -10   51.09    5.25
   3   0 -10   54.78    3.68
   3   0 -10   60.33    4.90
   3   0 -10   60.70    5.64
   4  -1  -9    9.51    2.62
   4   1  -9   13.43    2.23
   4   1  -9   15.62    2.43
   4  -1  -9   11.81    2.46
   4   1  -9   12.53    2.29
   4  -1  -9   13.22    2.24
   4   1  -9   11.12    1.44
   4   2  -8    7.99    2.18
   4  -2  -8    6.08    1.70
   4   2  -8    7.74    2.76
   4  -2  -8    7.30    2.36
   4   2  -8   10.00    2.04
   4  -2  -8    6.69    2.18
   4   2  -8    9.01    2.05
   4  -2  -8    9.28    2.11
   3   4   1    7.79    2.11
   3   4   1    9.61    2.27
   3   4   1   12.97    2.42
  -3   4  -1    9.37    3.08
   3   4   1    8.83    2.01
  -3   4  -1   11.10    2.90
   3  -4   1   10.16    1.79
   3  -4   1   10.03    1.20
   3  -4   1    9.48    1.94
   3  -4   1    8.13    2.17
  -3   4  -1    9.21    2.11
   3   4   1    8.62    2.51
   3   4   1    9.44    2.63
   3   4  -3   12.31    2.82
   3   4  -3   12.27    2.80
   3   4  -3   11.76    3.00
   3   4  -3   13.27    2.51
  -3   4   3   11.89    3.15
   3   4  -3   14.26    3.66
   3  -4  -3   15.78    2.31
   3  -4  -3   16.25    2.51
   3   4  -3   10.88    2.56
   3  -4  -3   16.57    2.33
   3  -4  -3   11.93    3.35
   3   4  -3   13.41    3.63
  -3   4   3   12.54    3.64
   2  -2   8   20.39    3.56
  -2   2  -8   17.63    3.00
  -2   2  -8   17.56    2.63
  -2  -2  -8   17.98    2.99
  -2   2  -8   18.33    3.61
  -2  -2  -8   19.60    3.54
  -2   2  -8   16.94    2.73
  -2  -2  -8   19.26    2.92
   2   2   8   17.47    2.99
  -2  -2  -8   20.95    3.57
  -2   2  -8   19.90    3.31
   0  -1 -10   15.96    2.78
   0   1  10   18.82    2.59
   0   1 -10   25.06    3.52
   0   1 -10   18.97    2.71
   0  -1 -10   22.58    3.74
   0   1 -10   22.40    2.98
   0   1 -10   20.19    2.95
   0  -1 -10   18.14    3.05
   0   1 -10   20.95    3.35
   0  -1 -10   16.92    3.51
   0  -1 -10   18.40    3.27
   0  -1 -10   18.91    3.33
   0  -1  10   19.58    3.47
   0   1 -10   21.68    2.82
   1   3  -8   54.35    6.11
   1  -3  -8   54.65    6.33
   1  -3  -8   55.70    6.22
   1   3  -8   56.30    6.13
   1   3  -8   53.56    6.07
   1  -3  -8   56.24    3.60
   1   3  -8   55.83    5.88
   1   3  -8   53.76    3.81
   1  -3  -8   55.86    6.36
   1  -3  -8   55.70    5.93
   1   3  -8   53.78    5.90
   1  -3  -8   58.64    6.68
   6   0   2   10.26    1.80
   6   0   2   10.11    1.79
   6   0   2   10.58    2.63
  -6   0  -2    9.67    3.02
   3  -2   7   73.70    7.85
  -3  -2  -7   69.39    8.68
   3   2   7   74.50    7.39
  -3   2  -7   65.04    7.72
  -3   2  -7   73.50    6.73
  -3   2  -7   73.05    8.18
  -3  -2  -7   66.27    6.68
  -3  -2  -7   82.17    7.34
  -3   2  -7   73.22    9.25
   3  -2   7   63.58    6.04
   3   2   7   74.43    7.53
   4   3  -6   23.74    3.54
   4  -3  -6   21.95    3.49
   4   3  -6   23.16    4.17
   4   3  -6   18.27    3.55
   4  -3  -6   25.06    3.18
   4  -3  -6   29.79    4.88
  -4   3   6   20.68    4.10
   4   3  -6   21.29    4.15
   4  -3  -6   26.66    3.17
   4   3  -6   21.07    3.14
   4   3  -6   23.94    4.76
  -6   0   6    1.59    0.73
   6   0  -6    1.24    0.84
   6   0  -6    1.70    0.90
   6   0  -6    0.86    0.86
   6   0  -6    0.93    0.48
   6   0  -6    2.29    0.99
   5   3  -2   63.97    6.77
   5   3  -2   58.55    6.46
   5  -3  -2   56.89    6.40
   5   3  -2   52.59    7.81
  -5   3   2   63.83    7.40
   5  -3  -2   68.70    6.03
   5   3  -2   59.94    6.85
   5   3  -2   57.91    6.30
   5   3  -2   56.18    5.80
   5  -3  -2   49.19    6.83
   5  -3  -2   60.32    6.17
   5  -3  -2   68.05    8.59
   3   2  -9   50.15    5.10
   3  -2  -9   42.93    5.84
   3  -2  -9   44.41    5.10
   3  -2  -9   40.01    3.36
   3  -2  -9   41.40    5.42
   3  -2  -9   41.64    5.07
   3   2  -9   47.32    5.38
   3   2  -9   42.76    5.24
   3   2  -9   47.02    5.22
  -5   0  -5   69.29    6.93
   5   0   5   55.97    5.49
   5   0   5   57.60    6.94
   5   0   5   45.53    3.01
  -5   0  -5   60.70    6.81
   5   3  -1   64.17    7.10
   5   3  -1   64.83    9.74
   5   3  -1   58.75    6.20
   5   3  -1   61.94    7.43
   5  -3  -1   62.53    5.73
   5   3  -1   65.15    7.12
   5  -3  -1   66.72    6.47
   5  -3  -1   70.50    6.93
  -5   3   1   66.44    8.51
   5   3  -1   66.49    6.68
   5  -3  -1   55.23    7.71
   5  -3  -1   61.36    8.37
   5  -3  -1   67.75    6.09
   2   4  -5   40.39    5.62
   2  -4  -5   31.93    3.45
   2   4  -5   30.99    3.90
   2   4  -5   33.47    4.13
   2   4  -5   31.31    3.84
   2  -4  -5   26.67    4.28
   2   4  -5   30.52    3.67
   2   4  -5   31.79    4.06
   2  -4  -5   27.82    4.97
   2  -4  -5   33.10    3.65
  -2   4   5   37.65    5.20
   2   4  -5   26.88    4.57
   5   1  -8   42.58    4.22
   5   1  -8   35.12    3.47
   5  -1  -8   47.97    4.22
   5   1  -8   44.14    4.08
   5  -1  -8   34.26    4.63
   5   1  -8   41.81    4.09
   5  -1  -8   41.01    5.38
  -5  -1   8   33.10    2.67
   5  -1  -8   28.23    2.54
   2  -3  -8  103.01    9.47
   2   3  -8  110.54    9.75
   2  -3  -8  105.74   10.55
   2   3  -8  105.76    9.01
   2  -3  -8   93.95    8.69
   2   3  -8  109.33    9.85
   2   3  -8  102.22    9.12
   2   3  -8  103.67    9.18
   2  -3  -8   94.54    9.53
   2  -3  -8  100.13    6.43
   0   3  -8   66.04    6.81
   0  -3  -8   63.96    3.83
   0  -3  -8   62.58    6.52
   0   3  -8   75.04    6.33
   0  -3  -8   64.67    7.28
   0   3  -8   67.58    6.69
   0  -3  -8   72.70    7.26
   0   3  -8   61.90    5.77
   0   3  -8   66.63    6.64
   0  -3  -8   67.72    6.81
   0  -3  -8   65.35    6.98
   0   3  -8   69.93    4.89
   0  -3   8   73.64    7.35
   0   3   8   48.60    3.83
   5  -3  -3  302.18   19.92
   5  -3  -3  309.36   26.26
   5   3  -3  271.78   28.70
   5   3  -3  274.60   21.12
   5   3  -3  268.67   20.81
   5  -3  -3  284.31   25.13
  -5   3   3  329.04   24.70
   5  -3  -3  275.22   20.50
   5   3  -3  308.72   22.31
   5  -3  -3  261.72   20.58
   5   3  -3  286.74   22.35
   5   3  -3  281.24   21.97
   3  -1   8   19.95    2.52
  -3   1  -8   19.42    3.28
  -3  -1  -8   18.04    3.48
   3  -1   8   17.65    3.56
  -3  -1  -8   19.12    2.94
  -3  -1  -8   20.84    3.95
  -3  -1  -8   19.21    3.97
   3   1   8   18.82    3.50
  -3   1  -8   18.28    4.04
  -3   1  -8   18.48    2.81
  -3   1  -8   19.93    4.40
  -3   1  -8   16.65    3.96
  -3  -1  -8   16.94    3.45
   2   1   9    2.25    1.49
   2  -1   9    2.94    1.73
  -2   1  -9    5.04    1.30
  -2   1  -9    3.46    1.55
  -2  -1  -9    2.92    1.45
  -2  -1  -9    3.91    1.73
  -2  -1  -9    3.58    1.14
  -2  -1  -9    1.70    1.36
  -2   1  -9    2.55    1.57
  -2   1  -9    2.38    1.56
  -2   1  -9    2.35    1.14
  -2  -1  -9    2.92    1.91
  -2   1  -9    3.40    1.65
  -3   1  10   58.95    4.26
   3   1 -10   60.23    6.29
   3  -1 -10   55.88    3.51
   1   4   5   12.22    2.25
   3  -1 -10   60.78    5.75
  -1   4  -5   12.80    2.85
   3  -1 -10   62.40    6.69
   3  -1 -10   56.93    5.93
  -1  -4  -5   11.79    2.20
   3   1 -10   66.53    4.58
   3   1 -10   59.72    5.54
   1  -4   5   12.78    2.11
   3   1 -10   61.14    6.17
   3   1 -10   58.87    5.82
   3  -1 -10   62.96    7.10
  -1   4  -5   14.16    2.78
  -1   4  -5   14.14    2.27
  -1  -4  -5    8.88    2.67
   1  -4   5   12.78    2.32
   1   4   5    7.94    1.48
   3   1 -10   66.86    6.36
  -1  -4  -5   10.47    2.62
  -1   4  -5   13.04    2.30
   1   4   5   14.10    2.80
   5   3   0   84.29    8.53
   5  -3   0   85.92    6.28
   5   3   0   93.35    8.77
   5   3   0   95.06    8.74
  -5   3   0   91.69   10.55
   5  -3   0   97.42    9.02
   5  -3   0  109.88   11.86
   5   3   0   83.48    8.87
   5  -3   0  102.39    8.34
   5  -3   0  104.71    8.03
   5  -3   0   96.12    8.23
   5   3   0   95.83    9.68
   5  -3   0   83.83   11.09
   5   3   0   94.19    9.01
  -4   0  -7   75.63    8.60
  -4   0  -7   61.27    5.91
   4   0   7   71.47    8.04
  -4   0  -7   73.64    7.50
  -4   0  -7   62.15    8.04
   4   0   7   64.95    6.26
  -4   0  -7   68.96    8.51
  -1   2  -9  110.64    8.88
  -1   2  -9  107.02    9.63
   1   2   9  107.07    8.66
  -1  -2  -9  109.21   10.02
  -1   2  -9  116.68    9.82
  -1   2  -9  111.51   10.10
  -1   2  -9   88.26    9.60
  -1  -2  -9  122.32   10.20
  -1  -2  -9  105.81   10.99
   1  -2   9  113.22   10.51
  -1  -2  -9  117.11   12.50
  -1  -2  -9  112.91   10.08
  -1   2  -9  109.86    9.56
  -1  -2  -9   99.97    9.66
   3   4   2   11.38    2.73
  -3   4  -2    5.24    4.19
   3   4   2   12.77    2.31
   3   4   2   13.13    2.70
  -3   4  -2   11.63    3.04
  -3   4  -2    9.43    0.99
  -3   4  -2    8.71    2.93
  -3   4  -2   13.81    2.47
   3   4   2    8.19    2.56
   3  -4   2   14.05    2.07
  -3  -4  -2   10.44    2.25
   3  -4   2   13.16    2.32
   3   4   2   13.79    2.81
   3   4   2   12.83    2.45
  -3  -4  -2   11.63    1.16
   3  -4   2    8.67    1.97
   3  -4   2   12.60    1.46
   6  -2  -2  171.60   13.73
   6   2  -2  141.29   12.63
   6  -2  -2  169.01   16.94
  -6   2   2  190.20   14.90
   6   2  -2  160.98   13.06
   6   2  -2  174.21   14.38
   6   2  -2  171.87   13.09
   6  -2  -2  177.85   14.02
   6  -2  -2  173.03   17.01
   6   2  -2  164.64   13.31
   6   2  -2  170.19   13.41
   6  -2  -2  126.62   10.97
   6  -2  -2  193.44   13.09
  -1   0 -10   26.79    3.99
  -1   0 -10   29.58    4.46
  -1   0 -10   21.75    3.65
   1   0  10   26.22    3.75
  -1   0 -10   24.05    3.90
  -1   0 -10   27.99    3.52
  -1   0 -10   24.89    3.51
  -1   0 -10   21.07    3.56
  -3   4   4  169.98   14.73
  -3   4   4  176.15   16.01
   3  -4  -4  186.40   17.52
   3   4  -4  166.75   13.18
   3   4  -4  175.65   15.02
   3  -4  -4  173.19   12.04
   3  -4  -4  172.26   13.35
   3   4  -4  188.42   17.88
   3   4  -4  181.00   16.49
   3   4  -4  189.48   14.83
  -3   4   4  175.34   18.77
   3   4  -4  181.49   15.28
   3  -4  -4  171.55   13.47
   3   4  -4  174.39   14.67
  -2   4  -4   30.67    2.80
   2  -4   4   33.29    3.50
   2  -4   4   33.88    3.61
  -2   4  -4   33.46    4.96
   2   4   4   32.63    4.44
  -2  -4  -4   34.66    3.55
  -2  -4  -4   46.23    4.53
   2  -4   4   34.30    3.77
   2   4   4   34.42    4.52
  -2   4  -4   34.80    4.18
   2   4   4   30.96    4.92
   2   4   4   27.70    3.45
  -2   4  -4   35.85    5.67
   6  -2  -1    8.29    3.69
   6   2  -1   11.89    2.88
   6   2  -1    8.60    2.45
   6  -2  -1    9.31    2.25
   6   2  -1    6.19    3.04
   6  -2  -1    8.47    2.09
   6  -2  -1    9.67    3.09
   6  -2  -1    8.14    1.60
   6   2  -1    8.62    2.27
   6   2  -1    8.33    1.91
  -6   2   1   11.72    3.11
   6  -2  -1    9.24    2.13
   6   2  -1    9.71    2.20
   6  -2  -3   81.74    7.86
   6  -2  -3   78.70   10.45
   6   2  -3   81.01    7.76
   6   2  -3   79.46    7.88
   6   2  -3   99.27    8.20
   6  -2  -3   78.68    7.68
   6   2  -3   72.61    6.96
   6   2  -3   75.24    7.40
  -6   2   3   94.34    9.50
   6  -2  -3   87.99    7.76
   6  -2  -3   78.67    9.43
   6   2  -3   74.68    7.38
   6   1   2    1.07    1.06
   6  -1   2    3.42    1.35
  -6   1  -2    3.10    2.11
   6  -1   2    1.23    1.01
   6   1   2    2.62    1.09
   6   1   2    1.37    1.04
   6   1   2    2.13    1.46
   6  -1   2    3.32    1.06
  -6   1  -2    2.19    3.42
   6  -1   2    1.78    1.02
   6   1   2    5.73    1.62
   6  -1   2    2.88    1.70
  -6  -1  -2    2.11    1.21
   5   2  -7   91.32    8.19
   5  -2  -7   80.75    9.20
   5   2  -7   71.35    7.28
   5   2  -7   78.61    9.92
   5  -2  -7   87.99    7.48
   5   2  -7   84.66    9.73
   5   2  -7   79.20    7.71
   5   2  -7   92.92    8.99
   5  -2  -7  104.90   11.53
  -5   2   7   84.92    7.80
   5  -2  -7   81.15    7.35
   6   1  -6  125.27    9.75
  -6   1   6  130.68   10.00
   6   1  -6  137.58   10.68
   6   1  -6  139.56    9.61
   6   1  -6  114.01    9.60
   6   1  -6  131.00   10.05
   6  -1  -6  122.75    9.55
   6  -1  -6   96.77    6.51
   6  -1  -6  127.76   13.26
   6   1  -6  109.31   13.04
   6  -1  -6  150.22   10.62
   6  -1  -6  123.12    9.66
   6  -1  -6  105.17   11.94
  -5  -1  -5   36.86    4.41
   5  -1   5   40.10    5.23
  -5   1  -5   42.80    7.42
  -5  -1  -5   35.25    6.22
   5  -1   5   29.27    2.39
   5   1   5   34.95    4.14
   5   1   5   36.85    4.91
   5   1   5   30.42    3.81
   5  -1   5   36.68    4.14
  -5   1  -5   34.88    6.17
   5  -3  -4  499.11   34.41
   5   3  -4  461.57   32.07
   5   3  -4  502.31   36.59
   5  -3  -4  494.23   39.16
   5   3  -4  499.80   35.72
   5   3  -4  529.51   45.36
   5  -3  -4  515.83   35.43
   5  -3  -4  496.91   39.43
  -5   3   4  488.93   34.51
   5   3  -4  508.48   35.02
   5  -3  -4  491.06   30.14
   5   3  -4  494.45   35.91
   5   3  -4  497.64   45.42
  -4  -3  -4   39.31    3.62
   4  -3   4   39.84    3.44
  -4   3  -4   36.92    4.26
   4   3   4   41.51    5.11
   4   3   4   39.60    4.92
   4  -3   4   40.48    4.54
  -4  -3  -4   37.74    4.70
   4   3   4   32.11    4.56
   4  -3   4   34.73    3.99
  -4   3  -4   39.45    7.64
  -4  -3  -4   34.19    5.15
  -4   3  -4   51.35   12.28
   2  -3   7   14.61    1.52
  -2  -3  -7   23.40    3.32
   2  -3   7   22.82    3.51
   2  -3   7   17.36    2.47
  -2   3  -7   13.60    2.22
  -2  -3  -7   16.43    2.94
   2   3   7   15.00    2.47
  -2  -3  -7   23.91    3.15
  -2  -3  -7   20.70    3.16
  -2   3  -7   20.64    2.81
  -2   3  -7   16.18    2.81
  -2   3  -7   17.30    3.33
  -2   3  -7   17.55    3.27
   2   3   7   17.51    2.96
  -2   3  -7   17.64    3.82
   1   4  -6   76.25    7.72
   1  -4  -6   86.64    9.74
   1   4  -6   81.72    8.65
   1   4  -6   77.38    7.13
   1  -4  -6   75.34    7.40
   1  -4  -6   80.39    7.48
   1   4  -6   85.74    8.51
   1  -4  -6   95.06    6.78
   1  -4  -6   74.43    8.12
   1  -4  -6   72.82    7.67
   1   4  -6   83.24    7.46
   1   4  -6   68.71    6.87
   1  -4  -6   86.12    8.07
  -1   4   6   63.50    6.51
  -1  -4   6   76.84    7.15
  -4  -2  -6  194.91   13.91
   4   2   6  177.78   14.56
   4  -2   6  152.86    9.28
  -4  -2  -6  165.55   13.83
  -4   2  -6  217.10   23.12
   4  -2   6  172.85   13.43
   4  -2   6  197.89   16.15
  -4   2  -6  192.44   17.47
  -4   2  -6  175.88   12.93
  -4  -2  -6  181.95   17.25
   4   2   6  175.11   14.86
   6  -2   0  116.63    9.31
  -5   3  -1    8.39    3.39
   6  -2   0  131.62   15.68
   5  -3   1    2.76    2.31
   5  -3   1    6.16    1.76
   5   3   1    2.73    1.69
   6  -2   0  118.06   10.77
  -6   2   0  129.10   16.65
   6  -2   0  139.88   10.23
   5  -3   1    7.36    1.52
   6   2   0  113.59   10.99
   6  -2   0  116.72   10.39
   5  -3   1    3.64    1.25
   5   3   1    5.48    1.71
   5  -3   1    3.71    1.53
   6   2   0  146.90   12.88
  -6  -2   0   95.90    6.06
  -6   2   0  138.29   13.45
   5   3   1    6.61    1.87
   6   2   0  124.30   10.80
   6   2   0  116.46   10.43
   5  -3   1    5.44    1.64
   5   3   1    6.57    2.02
   6   2   0  121.47   10.49
   5   3   1    5.95    1.85
   6   2   0  120.26    9.88
  -5   3  -1    8.12    2.72
   5   3   1    4.23    2.22
   6  -2  -4    4.15    1.88
   6   2  -4    2.45    1.39
   6   2  -4    2.04    1.83
   6   2  -4    3.27    1.64
   6   2  -4    4.31    1.51
   6  -2  -4    5.16    2.12
   6   2  -4    2.02    1.42
   6  -2  -4    5.42    1.48
  -6   2   4    3.55    1.61
   6  -2  -4    1.61    1.18
   6  -2  -4    2.31    1.32
   6   2  -4    3.03    1.37
   6   2  -4    2.21    1.32
  -5  -2  -4   24.42    5.06
   5   2   4   19.32    3.45
  -5  -2  -4   33.04    3.33
   5   2   4   31.93    4.52
   5   2   4   25.20    3.70
   5  -2   4   26.11    3.58
  -5   2  -4   25.36    7.68
   5  -2   4   24.43    2.64
  -5   2  -4   29.47    6.38
  -5   2  -4   24.36    3.06
   0   4  -6   98.86    7.56
  -4   1  -7  135.62   10.72
   0  -4  -6  104.54    7.14
  -4  -1  -7  141.45   11.89
   0  -4  -6   97.48    9.20
   0  -4   6   84.12    7.28
   4  -1   7  129.04   10.43
  -4   1  -7  128.71   13.06
   0  -4  -6   89.15    8.53
   0   4  -6   91.63    8.56
   0   4   6   89.03    8.89
   4   1   7  130.51   10.97
   0  -4  -6  102.20   11.18
   0   4  -6   89.95    8.09
  -4   1  -7  119.10   12.13
   0  -4  -6  101.33    8.20
  -4   1  -7  124.04   13.87
   0   4  -6   94.27    7.58
   0   4   6   97.08    9.22
   4  -1   7  138.56   12.30
   0   4  -6   88.05    8.84
  -4  -1  -7  123.33   10.26
  -4  -1  -7  130.17   12.18
  -4   1  -7  128.72   13.40
   0   4  -6  102.58   10.09
   4   1   7  135.46   12.32
  -4  -1  -7  138.72   14.12
   1  -1  10   21.18    3.76
  -1  -1 -10   21.19    4.14
   1   1  10   17.76    3.27
  -1  -1 -10   21.49    3.31
  -1  -1 -10   18.87    3.17
  -1   1 -10   21.32    3.10
  -1  -1 -10   22.56    4.13
  -1   1 -10   25.26    3.26
  -1   1 -10   25.67    3.77
  -1   1 -10   23.33    3.74
  -1   1 -10   21.87    3.45
  -1  -1 -10   21.19    3.67
  -1  -1 -10   21.80    3.70
  -1   1 -10   21.74    3.64
  -6   0  -3  135.49   17.83
   6   0   3  163.49   14.46
  -6   0  -3  160.92   13.84
   6   0   3  158.00    9.64
   6   0   3  155.24   11.73
   3  -3   6   38.20    4.16
  -3   3  -6   34.28    4.16
  -3  -3  -6   37.74    4.60
  -3   3  -6   31.03    4.12
  -3   3  -6   39.53    7.29
  -3  -3  -6   38.27    4.98
  -3  -3  -6   33.56    4.00
   3  -3   6   41.84    4.74
   3  -3   6   35.81    2.99
   3   3   6   34.56    4.22
   3   3   6   30.81    4.56
  -3   3  -6   36.34    6.06
  -3   3  -6   29.42    4.23
   6   0  -7   86.46    6.54
   6   0  -7   63.42    5.59
   6   0  -7   52.27    8.20
   6   0  -7   76.84    5.64
  -6   0   7   75.01    5.80
   6   0  -7   65.10    4.53
   6   0  -7   67.02    6.00
   4   0 -10   15.57    1.88
   4   0 -10   13.80    2.58
   4   0 -10   19.99    2.44
   4   0 -10   18.19    2.52
   4   0 -10   17.10    2.18
   4   0 -10   14.34    2.46
   3   3  -8   24.20    3.93
   3   3  -8   20.66    3.28
   3   3  -8   34.25    5.52
   3   3  -8   25.25    3.82
   3  -3  -8   27.01    4.08
   3  -3  -8   25.02    2.82
   3  -3  -8   24.99    4.79
   3   3  -8   23.22    3.80
   3  -3  -8   22.07    3.96
   3  -3  -8   21.82    3.99
   1  -2 -10   15.78    3.24
  -1   2  10   14.07    1.80
   1  -2 -10   16.84    3.46
   1  -2 -10   18.47    3.64
   1  -2 -10   17.25    3.38
   1   2 -10   16.98    3.34
   1  -2 -10   17.56    3.38
   1  -2 -10   15.21    2.64
   1   2 -10   16.60    2.92
   1   2 -10   19.85    3.25
   1   2 -10   17.36    2.31
   1   2 -10   18.21    3.14
  -1  -2  10   17.96    3.49
   1   2 -10   18.27    2.20
  -1  -3  -8   33.83    4.80
  -1   3  -8   28.93    4.02
   1   3   8   31.76    4.44
  -1  -3  -8   29.63    4.46
   1  -3   8   30.47    2.62
  -1   3  -8   32.44    4.16
  -1  -3  -8   38.28    4.43
  -1   3  -8   41.23    4.35
  -1   3  -8   33.65    4.31
   1  -3   8   34.25    4.80
  -1  -3  -8   38.17    4.79
  -1   3  -8   33.62    3.76
   1   3   8   24.04    3.06
  -1   3  -8   33.44    4.45
  -1  -3  -8   33.30    4.00
   4  -3  -7   34.87    3.81
   4   3  -7   31.66    4.54
   4  -3  -7   36.97    3.68
   4  -3  -7   22.58    4.30
   4   3  -7   30.41    3.95
   4   3  -7   35.17    4.42
   4  -3  -7   30.25    4.51
   4   3  -7   36.27    4.71
   4   3  -7   33.95    5.26
   4  -3  -7   33.06    5.15
  -4   3   7   33.70    4.83
   4  -3  -7   31.98    3.69
   4   3  -7   40.41    6.37
   3  -4   3   36.71    4.12
   3   4   3   27.13    4.69
   3  -4   3   27.33    3.53
  -3   4  -3   41.19    5.67
  -3   4  -3   22.66    7.35
   3  -4   3   34.26    4.12
  -3  -4  -3   28.90    4.09
   3  -4   3   35.29    3.21
   3   4   3   31.04    4.09
  -3  -4  -3   35.32    2.87
   3   4   3   36.22    4.72
   3   4   3   35.11    4.28
   3   4   3   34.30    4.33
   3  -4   3   34.35    3.15
  -3   4  -3   35.68    4.25
  -3   4  -3   32.06    2.43
  -3   4  -3   37.83    5.60
   3   4   3   15.49    3.56
   2  -4  -6   34.79    4.42
   2   4  -6   52.07    7.63
   2   4  -6   35.93    4.23
   2   4  -6   41.08    6.16
   2  -4  -6   32.79    4.42
   2  -4  -6   34.65    6.00
   2  -4  -6   35.49    3.60
   2  -4  -6   36.33    4.65
   2  -4  -6   34.72    3.97
   2  -4  -6   25.51    3.78
   2   4  -6   33.88    4.78
   2   4  -6   33.53    4.45
   2   4  -6   40.56    5.01
   3   4  -5    7.88    1.99
   3  -4  -5    9.51    1.82
   3  -4  -5    7.18    1.75
   3  -4  -5    8.98    2.86
   3   4  -5    7.24    2.24
   3   4  -5    8.95    2.23
   3  -4  -5    9.71    1.75
   3   4  -5    5.74    1.99
  -3   4   5    4.36    2.18
   3   4  -5    6.87    2.28
   3  -4  -5    9.72    1.91
   3  -4  -5    4.66    1.61
   3   4  -5    8.39    2.27
   3   4  -5    7.20    1.71
   3   4  -5    6.65    1.91
  -3   4   5    7.12    2.45
  -3   4   5    6.91    2.58
   1   0 -11  232.27   16.29
   1   0 -11  217.98   17.17
   1   0 -11  203.73   17.27
   1   0 -11  207.41   17.73
  -1   0  11  218.44   15.97
   1   0 -11  201.68   15.20
   1   0 -11  209.79   18.48
   1   0 -11  207.79   16.81
  -5   0   9   13.38    1.97
   5   0  -9    9.70    1.78
   5   0  -9   12.01    1.91
   5   0  -9   15.18    1.85
   5   0  -9   14.19    1.65
   5   0  -9    7.09    2.45
   2   2 -10   33.31    4.15
   2  -2 -10   37.45    5.03
   2  -2 -10   28.90    2.00
   2   2 -10   36.25    4.50
   2   2 -10   36.06    4.80
   2  -2 -10   33.51    4.28
   2  -2 -10   44.11    5.28
   2  -2 -10   35.87    5.25
   2   2 -10   33.68    4.78
   2  -2 -10   39.32    4.81
   2   2 -10   37.96    2.99
  -2   0  11  190.85   13.42
   2   0 -11  200.60   15.74
   2   0 -11  183.40   15.58
   2   0 -11  190.38   15.37
   2   0 -11  200.69   16.79
   2   0 -11  205.41   13.99
   5   3  -5  138.89   13.90
   5   3  -5  130.01   11.85
   5   3  -5  125.54   10.80
   5   3  -5  123.62   10.91
   5  -3  -5  128.97   13.33
   5  -3  -5  137.63   14.86
  -5   3   5  124.75   11.80
   5  -3  -5  122.75   10.38
   5   3  -5  128.57   14.46
   5   3  -5  122.67   11.29
   5  -3  -5  121.10   10.53
   5   3  -5  126.33   11.35
   5  -3  -5  121.98    9.76
   4   4  -1   76.22   10.88
   4   4  -1   73.10    7.59
  -4   4   1   66.43   10.17
   4  -4  -1   85.32    6.79
   4   4  -1   72.40    7.56
  -4   4   1   72.74    7.31
   4   4  -1   76.22    9.92
   4  -4  -1   79.07    9.25
   4  -4  -1   76.92    7.37
   4   4  -1   88.70    9.04
   4  -4  -1   84.75    7.45
   4  -4  -1   79.99    7.51
  -4   4   1   77.28    8.37
   4   4  -1   71.64    8.48
   4   4  -1   77.27    7.56
   4   4  -1   73.42    9.00
   6   2   1   26.38    4.13
  -6   2  -1   33.45    7.04
   6  -2   1   26.82    3.73
   6   2   1   31.17    4.36
  -6  -2  -1   25.12    2.71
   6   2   1   26.28    4.46
   6  -2   1   31.64    3.65
  -6   2  -1   35.36    9.59
   6  -2   1   32.04    3.67
   6   2   1   33.76    4.05
   6   2   1   26.16    3.46
   6  -2   1   23.69    6.07
   6  -2   1   34.09    3.66
   6   2   1   28.92    4.92
   6  -2   1   31.00    3.99
   4  -4  -2   13.34    2.21
   4  -4  -2   11.57    2.48
   4   4  -2   11.98    2.99
   4   4  -2   10.37    2.51
   4  -4  -2   14.15    2.31
   4  -4  -2   10.28    2.70
   4  -4  -2   16.86    3.38
  -4   4   2   15.40    3.50
   4   4  -2   10.98    2.75
   4   4  -2    8.42    2.86
   4   4  -2    9.30    3.28
   4   4  -2   11.37    3.76
   4  -4  -2   13.78    2.39
   4   4  -2   11.88    2.66
   4   4  -2   13.71    2.91
  -4   4   2    8.06    2.83
   6  -2  -5   42.49    4.95
   6   2  -5   43.43    4.94
   6  -2  -5   42.81    7.03
   6   2  -5   38.36    4.45
   6   2  -5   39.39    6.28
   6   2  -5   36.99    4.55
  -6   2   5   43.22    5.73
   6  -2  -5   35.19    6.02
   6   2  -5   36.65    4.69
   6  -2  -5   38.98    4.49
   6   2  -5   40.00    5.04
   6  -2  -5   36.55    4.52
   6   2  -5   30.20    5.66
   6   2  -5   37.69    4.78
   4  -2  -9    5.76    2.03
   4  -2  -9    3.39    1.67
   4   2  -9    7.07    2.04
   4  -2  -9    4.78    1.32
   4   2  -9    5.05    1.93
   4  -2  -9    4.97    2.06
   4   2  -9    6.94    2.08
   4  -2  -9    8.02    2.13
   4   2  -9    6.08    1.73
   6  -1   3   18.61    2.67
   6  -1   3   22.18    2.40
  -6   1  -3   24.70    7.24
   6  -1   3   27.58    3.97
   6  -1   3   22.46    3.13
   6   1   3   25.50    2.98
   6   1   3   20.24    3.00
   6   1   3   20.93    3.43
  -6   1  -3   27.78    4.98
   6   1   3   23.13    3.13
   6   1   3   26.11    4.49
  -6  -1  -3   26.86    4.02
   5   3   2   23.07    3.59
   5  -3   2   17.91    4.40
   5   3   2   16.07    2.87
   5   3   2   17.58    3.73
   5  -3   2   26.46    3.06
  -5   3  -2   32.58    8.56
  -5   3  -2   19.98    3.05
   5   3   2   21.78    4.21
   5   3   2   26.63    3.69
   5  -3   2   20.29    3.26
  -5  -3  -2   22.74    2.21
   5  -3   2   24.59    3.59
   5  -3   2   29.79    3.13
   5  -3   2   29.17    3.51
  -5   3  -2   25.85    5.71
   4  -4   0   17.59    4.44
   4   4   0   13.43    3.68
   4   4   0   17.82    3.95
  -4   4   0   17.63    3.10
   4   4   0   21.89    5.21
   4  -4   0   18.63    3.11
   4  -4   0   20.80    2.92
   4  -4   0   20.45    3.09
   4   4   0   19.11    3.09
   4   4   0   19.86    3.77
   4  -4   0   19.42    3.01
  -4   4   0   23.04    4.34
   4   4   0   20.16    3.38
  -4   4   0   13.93    3.74
   4   4   0   15.94    3.50
   0  -2 -10   74.69    8.39
   0   2 -10   79.92    7.53
   0   2 -10   86.42    8.26
   0   2 -10   76.52    7.26
   0   2 -10   78.19    8.27
   0  -2 -10   77.85    9.66
   0   2 -10   77.26    6.92
   0   2 -10   74.51    6.30
   0   2  10   72.67    6.31
   0  -2 -10   63.53    7.72
   0  -2 -10   79.39    7.90
   0  -2  10   74.18    7.40
   0   2 -10   75.84    8.31
   0  -2 -10   96.36    8.39
   0  -2 -10   79.58    9.07
   2  -4   5   10.79    2.06
   2   4   5   15.15    3.03
  -2   4  -5   17.42    3.35
   2  -4   5   13.32    2.26
   2  -4   5   15.35    2.31
   2   4   5   14.05    2.28
   2   4   5   20.84    3.31
  -2   4  -5   18.86    1.97
   2   4   5   19.07    3.46
  -2  -4  -5   12.56    2.57
   2  -4   5   16.42    2.51
  -2   4  -5   17.16    2.69
  -2  -4  -5   11.13    2.84
  -2   4  -5   19.79    3.80
  -2   4  -5    7.34    3.65
  -2  -4  -5   16.53    2.37
  -2  -4  -5   17.72    3.09
   6   1  -7  126.57    9.51
   6  -1  -7  105.02    8.58
   6  -1  -7  159.56   11.55
   6   1  -7  141.69   10.51
  -6   1   7  133.24   10.35
   6   1  -7  118.55   10.23
   6   1  -7  118.32   14.17
   6   1  -7  132.26   10.26
   6  -1  -7  127.90   10.21
   6  -1  -7  138.84   14.52
   6   1  -7  136.78   11.22
   6  -1  -7  122.44    9.80
   6  -1  -7  108.38   13.51
   4  -1 -10    5.74    2.15
  -1   4  -6   41.75    5.43
   4  -1 -10    7.52    1.22
   4   1 -10    6.02    1.98
   4  -1 -10   10.97    2.16
   4   1 -10    8.19    1.97
  -1  -4  -6   40.28    4.47
  -1   4  -6   44.92    5.12
   4  -1 -10    8.75    2.02
   4   1 -10    7.57    1.45
  -4   1  10    7.64    1.33
  -1   4  -6   71.22    9.19
   1  -4   6   47.59    5.17
  -1  -4  -6   35.67    4.88
  -1  -4  -6   36.71    6.10
  -1   4  -6   47.67    5.76
   1   4   6   37.96    4.83
  -1   4  -6   40.96    3.97
   4  -1 -10    6.78    2.19
  -1  -4  -6   42.91    5.90
   4   1 -10    6.21    1.12
   4   1 -10    7.22    1.85
  -1   4  -6   34.80    4.48
   4   1 -10    6.73    2.01
   4  -4  -3   23.48    3.06
  -4   4   3   10.76    2.62
  -4   4   3   13.97    4.10
   4  -4  -3   19.61    3.93
   4   4  -3   16.51    3.74
   4  -4  -3   18.00    2.74
   4  -4  -3   17.87    2.96
   4   4  -3   18.83    3.75
   4   4  -3   18.07    3.65
   4   4  -3   18.36    3.25
   4  -4  -3   15.29    3.19
   4   4  -3   24.08    3.31
   4   4  -3   16.91    3.33
   4  -4  -3   15.55    2.80
  -4  -4   3   13.10    2.54
  -4   4   3   20.52    3.91
   4   4  -3   16.43    4.53
  -5   0  -6    3.46    1.98
   5   0   6    2.66    1.49
  -5   0  -6    3.57    1.13
  -5   0  -6    2.87    2.34
  -5   0  -6    3.93    1.81
   5   0   6    2.97    1.97
   0   0 -11    1.15    0.80
   0   0 -11   -0.20    1.11
   0   0 -11    0.14    0.96
   0   0 -11   -0.03    0.89
   0   0 -11    1.00    0.83
   0   0  11    0.56    0.92
   0   0 -11    0.55    0.91
   1  -1 -11  109.49    9.11
   1   1 -11  113.48   10.30
   1   1 -11  104.76   10.56
  -1  -1  11  110.58    9.56
   1  -1 -11  112.92   11.56
   1   1 -11  109.98   11.40
   1   1 -11  118.28    9.06
  -1   1  11  109.79    8.35
   1  -1 -11  113.96   10.69
   1  -1 -11  109.94   11.30
   1  -1 -11  118.42   10.25
   1  -1 -11  109.13    9.78
   1   1 -11  106.01    8.47
   1   1 -11  100.16    9.32
   5   1  -9   30.97    3.51
   5  -1  -9   23.62    2.88
   5  -1  -9   28.01    4.87
   5   1  -9   33.40    3.61
   5  -1  -9   28.53    4.12
   5   1  -9   24.93    3.97
   5   1  -9   23.31    3.68
   5   1  -9   33.87    4.22
   5  -1  -9   27.49    2.36
   5   1  -9   24.64    3.07
  -5   1   9   30.11    3.76
   5  -1  -9   35.55    3.38
   1  -3  -9   36.42    5.22
   1   3  -9   34.13    4.38
   1  -3  -9   35.59    4.69
   1   3  -9   38.20    3.12
   1  -3  -9   38.40    5.33
   1  -3  -9   32.36    2.40
   1   3  -9   32.32    5.05
   1   3  -9   36.26    4.72
   1  -3  -9   34.20    5.12
   1   3  -9   34.19    3.98
   1  -3  -9   34.69    5.28
   1   3  -9   35.75    4.78
   0   5   0    1.34    0.65
   0  -5   0   -0.55    0.89
   0   5   0    1.47    1.60
   0   5   0    0.01    0.63
   0   5   0    0.71    0.93
   0   5   0    0.47    0.44
   2   1 -11   30.82    3.68
   2  -1 -11   27.20    3.63
   2  -1 -11   29.94    4.31
   2  -1 -11   32.65    5.38
   2   1 -11   35.54    3.45
   2  -1 -11   31.10    4.50
   2  -1 -11   30.22    4.30
   2   1 -11   39.39    4.79
   2   1 -11   36.56    4.32
   2  -1 -11   30.79    4.80
  -2   1  11   34.66    3.41
   2   1 -11   31.76    4.28
   2   1 -11   35.65    4.70
  -2  -1  11   33.49    4.41
   3   0   9   32.53    4.66
  -3   0  -9   26.18    4.85
  -3   0  -9   31.35    5.27
   3   0   9   25.25    3.34
  -3   0  -9   32.03    5.20
  -3   0  -9   24.25    3.13
  -3   0  -9   31.88    3.98
  -3   0  -9   30.02    4.86
  -7   0   2   45.10    6.50
   7   0  -2   57.68    9.10
   7   0  -2   56.87    5.30
   7   0  -2   51.24    5.07
   7   0  -2   53.86    5.42
   7   0  -2   55.57    6.20
   7   0  -2   34.56    3.25
   5   2  -8    7.89    2.50
   5   2  -8   10.62    2.30
   5   2  -8    9.37    2.06
   5   2  -8   11.02    2.04
   5  -2  -8    6.07    1.52
   5   2  -8    7.80    2.56
   5   2  -8    8.33    1.95
   5  -2  -8    8.34    2.66
   5  -2  -8    8.79    1.98
   5  -2  -8    9.01    2.91
  -5   2   8   10.61    2.40
   5  -2  -8    8.18    1.68
   0   5   1   22.42    5.16
   0  -5  -1   22.75    3.38
   0  -5  -1   23.59    3.48
   0   5   1   31.81    5.33
   0   5   1   22.58    2.82
   0  -5   1   26.71    3.68
   0  -5   1   25.96    3.67
   0   5   1   23.05    2.89
   0   5  -1   27.13    4.09
   0   5  -1   24.72    6.02
   0   5  -1   21.95    3.13
   0   5  -1   23.51    3.27
   0   5  -1   23.08    2.37
  -3  -2  -8   13.83    3.53
   7   0  -3  110.84   14.80
   7   0  -3  109.22    9.20
   7   0  -3   96.68    8.89
  -7   0   3  111.89   11.67
  -3  -2  -8   14.00    2.68
   3   2   8   15.08    3.10
   3  -2   8   13.93    2.19
   7   0  -3  123.67    9.62
   3  -2   8   14.47    3.34
  -3  -2  -8   13.97    2.90
  -3   2  -8   11.11    2.55
  -3   2  -8    9.59    2.61
  -3   2  -8   14.39    3.46
  -3   2  -8   15.46    3.12
  -3   2  -8   10.61    3.44
   7   0  -3  108.97    9.39
   3   2   8   10.07    2.75
  -3   2  -8   12.12    2.45
  -3  -2  -8   14.47    2.92
  -3  -2  -8   11.52    2.19
  -2  -2  -9   14.42    2.82
   2   2   9   12.83    2.36
   2   2   9   11.78    3.01
  -2  -2  -9   17.42    3.35
  -2  -2  -9   12.46    2.55
  -2   2  -9   12.22    2.47
  -2   2  -9   13.05    3.59
  -2   2  -9   12.88    2.78
  -2   2  -9   12.34    2.42
  -2   2  -9   10.19    3.09
   2  -2   9   11.55    1.84
  -2  -2  -9   16.79    2.95
  -2  -2  -9   12.82    3.13
  -2   2  -9   11.11    2.70
   2  -2   9   17.18    3.39
  -3   0  11  174.71   12.44
   3   0 -11  151.59   13.48
   3   0 -11  151.42   12.81
   3   0 -11  158.00   12.59
   3   0 -11  160.51    8.74
   3   0 -11  143.66   13.53
   3   0 -11  151.44   11.76
   4  -4   1   26.78    3.44
   4  -4   1   27.24    3.13
   4   4   1   19.47    3.75
  -4   4  -1   13.63    4.39
   4   4   1   20.10    3.90
  -4   4  -1   27.20    4.87
   4   4   1   13.84    4.07
   4   4   1   26.05    3.88
   4   4   1   27.75    4.53
  -4   4  -1   21.43    6.39
   4   4   1   26.55    4.20
   4   4   1   22.82    3.62
  -4   4  -1   24.35    3.36
   4  -4   1   23.60    3.15
   4  -4   1   27.34    3.58
   3   2 -10    3.53    1.37
   3   2 -10    4.11    1.68
   3  -2 -10    7.69    2.13
   3   2 -10    4.17    1.80
   3  -2 -10    4.49    1.89
   3  -2 -10    3.53    0.85
   3   2 -10    5.00    1.72
   3  -2 -10    5.10    1.85
   3  -2 -10    5.05    1.64
   3   2 -10    3.27    1.64
   2   3  -9   62.30    6.71
   2  -3  -9   55.09    6.42
   2   3  -9   58.96    6.89
   2  -3  -9   65.12    7.67
   2  -3  -9   58.95    7.20
   2  -3  -9   56.19    3.99
   2   3  -9   56.34    6.01
   2  -3  -9   60.35    7.21
   2  -3  -9   54.68    6.19
   2   3  -9   59.18    6.36
   2   3  -9   61.46    7.21
   4   3   5   36.04    5.19
  -4  -3  -5   40.34    4.94
   4  -3   5   46.07    5.16
  -4   3  -5   40.97    4.69
   4  -3   5   43.52    5.10
   4  -3   5   49.85    3.85
  -4   3  -5   27.91    4.88
  -4  -3  -5   43.31    6.54
  -4  -3  -5   45.48    4.32
  -4   3  -5   44.46    9.93
  -4   3  -5   44.40    5.82
   4   3   5   36.25    5.27
   4   3   5   33.24    4.91
  -4   3  -5   53.71    8.14
  -2   0 -10   12.46    2.60
  -2   0 -10   13.79    3.26
  -2   0 -10   13.14    3.05
  -2   0 -10   11.86    3.10
   2   0  10   14.07    3.25
  -2   0 -10   14.91    3.09
  -2   0 -10   12.27    2.35
   2   0  10    6.51    1.80
  -2   0 -10   15.95    3.24
   7   0  -1  259.17   18.40
   7   0  -1  348.34   25.44
  -7   0   1  336.24   27.05
   7   0  -1  371.45   21.91
   7   0  -1  277.48   19.08
   7   0  -1  314.09   31.75
   7   0  -1  313.18   21.13
   7   0  -1  307.64   22.16
   1   5   0   12.34    3.29
  -1  -5   0   11.46    2.42
   1   5   0   11.41    3.02
   1  -5   0   16.70    2.59
   1  -5   0   13.73    2.30
  -1   5   0   16.45    4.87
   1   5   0   10.94    2.25
   1   5   0    9.15    1.67
  -1   5   0   11.37    2.89
   1  -5   0   10.34    2.28
  -1   5   0    8.78    1.49
  -1  -5   0   14.13    2.44
   1   5   0    8.91    1.55
   1   5   0   12.31    4.35
  -1   5   0   11.75    2.50
   1  -5  -1  138.32   10.59
   1  -5  -1  137.59   11.30
  -1   5   1  144.03   16.02
   1   5  -1  140.93    9.28
  -1   5   1  102.36    7.97
  -1   5   1  153.86   13.25
  -1  -5   1  136.51   11.71
  -1  -5   1  154.30   12.74
   1   5  -1  137.62   13.25
   1   5  -1  131.69   11.18
  -1   5   1  138.54   10.84
   1   5  -1  134.31   17.27
   1  -5  -1  167.78   13.84
   1   5  -1  128.73   15.22
   1   4  -7   57.62    6.61
   0  -3  -9   12.45    2.72
   0   3  -9    9.43    2.75
  -6  -2  -2   23.11    2.75
   1   4  -7   53.75    5.29
   1   4  -7   48.56    5.67
   6   2   2   26.05    3.81
   6   2   2   27.94    4.03
   0   3  -9   12.50    2.63
   1  -4  -7   56.26    4.71
   1  -4  -7   49.80    6.15
  -6   2  -2   26.95    8.71
   1  -4  -7   54.03    7.28
   0  -3  -9   11.49    2.64
   6   2   2   28.12    3.80
   6  -2   2   25.10    3.01
   1  -4  -7   49.60    6.36
   6  -2   2   21.34    3.92
   1   4  -7   53.86    5.80
  -1  -4   7   47.57    5.98
   0  -3  -9   12.48    2.95
   1   4  -7   51.20    6.22
   6   2   2   19.73    2.90
   6   2   2   25.02    5.19
   1  -4  -7   49.73    6.34
   0   3  -9   13.27    3.00
   6  -2   2   18.90    3.16
   0  -3   9   12.78    3.46
   6  -2   2   25.24    3.27
   0  -3  -9   12.52    2.69
   0  -3  -9   14.49    3.15
   0   3  -9    9.10    1.72
   1   4  -7   60.99    7.01
   6  -2   2   15.46    2.73
   6   2   2   28.15    4.71
   0   3   9    9.69    2.01
  -6   2  -2   30.88    6.30
   0   3  -9   12.61    2.40
   6  -2   2   21.66    5.39
   1  -4  -7   50.64    6.15
   1  -4  -7   50.02    5.62
   0   3  -9   12.62    2.42
   4  -4  -4   20.28    3.09
   4   4  -4   31.67    5.56
   4  -4  -4   26.74    3.38
  -4   4   4   18.78    3.22
   4   4  -4   24.84    5.24
   4   4  -4   26.99    3.86
   4   4  -4   30.82    4.65
  -4   4   4   30.28    4.82
   4   4  -4   25.56    3.80
   4   4  -4   26.32    4.57
  -4   4   4   22.64    4.81
   4  -4  -4   21.26    3.52
   4  -4  -4   25.75    3.55
   4   4  -4   23.28    3.80
   4  -4  -4   30.65    5.38
   4  -4  -4   17.78    3.88
   7   0  -4   -0.28    0.78
   7   0  -4   -0.16    0.82
   7   0  -4    0.81    0.78
   7   0  -4    0.21    0.92
   7   0  -4    5.80    1.49
  -7   0   4    0.37    0.84
   3  -4   4   13.40    2.61
  -3   4  -4   17.97    2.85
   3  -4   4   14.66    2.30
  -3   4  -4   16.07    3.27
   3  -4   4   19.58    2.45
  -3  -4  -4   17.57    2.07
   3   4   4   18.57    3.52
   3  -4   4   18.27    2.17
   3  -4   4   16.91    2.62
   3   4   4   13.19    2.65
  -3   4  -4   16.50    7.16
  -3  -4  -4   19.77    3.13
   3   4   4   14.01    2.61
  -3   4  -4   21.90    4.58
  -3  -4  -4   16.67    2.58
   3   4   4   16.37    3.06
   3   4   4   14.76    2.83
   3   4   4    5.81    2.79
   5  -3  -6   41.29    6.24
  -5   3   6   49.19    6.58
   5   3  -6   40.18    4.67
   5   3  -6   55.74    8.27
   5   3  -6   49.64    5.67
   5  -3  -6   44.02    4.77
   5   3  -6   43.65    5.41
   5  -3  -6   42.35    4.66
   5  -3  -6   51.62    7.87
   5  -3  -6   42.81    5.06
   5   3  -6   47.00    5.56
   5   3  -6   47.71    6.11
   5   3  -6   46.69    7.22
   6   0   4   20.76    2.04
   6   0   4   17.81    2.62
   6   0   4   22.76    4.10
  -6   0  -4   20.68    4.36
  -6   0  -4   21.26    4.62
   6   0   4   25.34    3.23
   3   4  -6    5.74    1.89
   3  -4  -6    3.71    2.02
   3   4  -6    3.08    1.99
   3   4  -6    6.33    1.72
   3  -4  -6    4.44    1.93
   3   4  -6    7.49    2.79
   3   4  -6    7.00    2.51
  -3   4   6    6.06    2.20
   3   4  -6    4.46    1.96
  -3   4   6    3.98    1.59
   3  -4  -6    3.52    1.39
   3  -4  -6    3.28    1.32
   3  -4  -6    3.71    1.48
   3   4  -6    5.00    1.85
   3  -4  -6    7.17    1.84
   3  -4  -6    2.32    1.19
   6   2  -6   27.35    4.30
   6   2  -6   26.75    3.48
   6   2  -6   27.36    3.70
   6  -2  -6   28.80    5.56
   6   2  -6   27.72    4.22
   6   2  -6   28.93    3.91
   6   2  -6   22.09    4.54
   6  -2  -6   26.74    3.60
   6  -2  -6   29.34    5.78
   6  -2  -6   32.85    4.25
   6  -2  -6   25.79    3.81
  -6   2   6   28.43    4.28
   6   2  -6   28.59    4.77
  -5   1  -6   61.12    5.81
   5  -1   6   67.66    6.79
  -5  -1  -6   52.56    5.32
   5  -1   6   71.14    7.73
  -5  -1  -6   70.14    8.03
  -5  -1  -6   70.65    6.82
  -5  -1  -6   70.36    9.32
   5   1   6   53.25    5.66
  -5   1  -6   46.40    6.85
  -5   1  -6   67.02    8.31
   5   1   6   66.80    7.96
   5   1   6   66.40    6.84
  -5   1  -6   63.21    9.30
   0   5   2    6.66    1.82
   0   5   2    9.39    2.68
   0  -5   2    7.38    1.78
   0   5  -2    5.38    1.90
   0   5  -2    4.85    1.42
   0  -5   2    7.01    1.82
   0  -5  -2    6.05    1.81
   0   5  -2    4.88    1.33
   0  -5  -2    6.33    1.70
   0   5  -2    6.65    1.99
   0   5  -2   10.25    2.84
   0   5   2    3.58    1.42
   0   5   2    8.24    3.20
   0   5  -2    1.84    1.29
   5   2   5   76.73    7.37
  -5   2  -5   70.74   10.31
   5  -2   5   69.23    7.30
  -5  -2  -5   81.19    9.99
   5  -2   5   72.81    5.27
  -5   2  -5   72.87    6.53
   1   5   1   41.69    5.67
   5   2   5   66.32    7.02
   5   2   5   76.31    8.12
   1   5   1   23.96    2.59
   1   5   1   23.54    4.81
  -1  -5  -1   27.86    3.73
  -1   5  -1   26.86    6.41
  -1   5  -1   29.11    3.93
  -5  -2  -5   85.87    6.91
  -5  -2  -5   68.97    6.80
   1  -5   1   28.85    3.54
   1   5   1   24.84    2.87
  -5   2  -5   79.34   13.50
   5  -2   5   80.38    7.92
  -1   5  -1   23.76    2.82
   1   5   1   23.76    5.31
   1  -5   1   25.81    3.68
   1   5   1   25.03    3.64
  -1   5  -1   32.71    4.56
  -1  -5  -1   29.30    4.12
   0  -1 -11  129.44   11.69
   0   1 -11  124.65   10.63
   0  -1 -11  120.54   11.38
   0   1 -11  119.74   10.96
   0  -1 -11  125.06   10.64
   0  -1 -11  115.87   11.74
   0   1 -11  125.50   10.59
   0   1 -11  130.69   13.13
   0  -1 -11  126.14   12.12
   0  -1 -11  116.43   12.13
   0   1 -11  134.38   13.12
   0  -1  11  124.74   11.51
   0   1 -11  121.25   10.97
   0  -1 -11  124.47   12.46
   0   1  11  109.10    9.14
   6   0  -8   -0.32    0.66
   6   0  -8    0.51    0.60
   6   0  -8   -0.08    0.71
   6   0  -8    0.82    0.81
  -6   0   8    1.53    0.58
   6   0  -8    0.95    0.99
   6   0  -8    0.59    0.45
   4   0   8   74.68    8.72
  -4   0  -8   74.20    8.00
  -4   0  -8   67.99    9.50
  -4   0  -8   67.77    9.50
  -4   0  -8   69.66    7.02
   4   0   8   67.36    6.94
  -4   0  -8   78.70    9.82
   0   4  -7    6.77    1.94
   1   5  -2    8.62    1.57
   1  -5  -2    5.94    2.01
   1   5  -2    7.16    2.37
   0  -4  -7    4.75    2.35
   1  -5  -2    9.90    2.25
   0  -4   7    5.27    1.53
   1   5  -2    5.97    2.09
   0   4  -7    6.89    1.49
   0  -4   7    2.13    1.23
  -1   5   2   11.94    2.89
   0   4   7    5.92    1.88
   1   5  -2    7.62    1.91
   0  -4  -7    6.20    1.94
   1   5  -2    4.30    3.54
   0   4  -7    5.30    2.04
  -1   5   2    5.74    3.79
  -1  -5   2    8.13    2.13
   0  -4  -7    7.73    1.90
   0   4  -7    6.73    1.80
  -1  -5   2    8.00    2.12
   0   4  -7    7.57    1.67
   0  -4  -7    5.50    1.69
  -1   5   2    7.54    2.41
   0  -4  -7    6.97    2.23
   0  -4  -7    6.88    1.25
   0   4  -7    6.02    1.93
   1  -5  -2    6.08    2.25
  -1   5   2    6.28    1.23
  -3   1  -9    3.94    1.94
   3   1   9    3.27    1.30
  -3   1  -9    0.73    1.49
  -3  -1  -9    2.48    1.83
  -3   1  -9    1.58    1.04
  -3  -1  -9    1.84    1.29
  -3  -1  -9    3.27    1.93
  -3   1  -9    1.97    1.07
  -3  -1  -9    1.18    1.07
  -3  -1  -9    0.93    1.55
   3  -1   9    1.42    0.94
   3   1   9    2.31    1.36
  -3   1  -9    1.90    1.44
   3  -1   9    2.22    1.35
  -3   1  -9    1.30    1.82
  -3   1  -9    2.37    1.53
  -3  -1  -9    0.45    1.55
   7  -1  -2   57.80    6.33
   7   1  -2   58.51    5.99
  -7  -1   2   34.39    4.86
   7   1  -2   65.12    6.18
   7  -1  -2   66.65    6.18
   7  -1  -2   61.04    5.94
   7   1  -2   61.66    5.71
  -7   1   2   54.71    7.39
   7   1  -2   42.02    4.72
   7   1  -2   59.73    6.15
   7   1  -2   55.77    6.65
   7   1  -2   50.85    9.33
   7  -1  -2   62.17   10.51
   7  -1  -2   53.74    6.11
  -7   0   0  175.27   30.49
  -7   0   0  182.83   17.13
   7   0   0  226.90   20.45
   7   0   0  207.34   13.77
   7   0   0  195.83   15.12
   7   0   0  162.62   13.49
   7   0   0  196.05   13.80
   7   0   0  206.77   22.96
   7   1  -3   18.92    2.80
   7  -1  -3   10.07    2.14
   7   1  -3   20.36    3.15
   7  -1  -3   13.69    2.84
   7   1  -3   15.86    2.20
   7  -1  -3   16.79    3.04
   7   1  -3   14.27    3.85
   7  -1  -3   13.64    5.39
   7   1  -3   16.84    3.17
   7  -1  -3   19.07    3.10
  -7   1   3   18.73    3.50
   7   1  -3   15.34    3.37
   7  -1  -3    7.92    3.74
   7   1  -3   19.03    3.03
  -5  -3  -3   43.44    3.68
  -5   3  -3   53.78    9.18
  -5  -3  -3   39.12    5.59
   5  -3   3   31.22    6.14
   5  -3   3   45.09    4.75
   5  -3   3   44.13    3.89
  -5   3  -3   51.69   11.30
   5   3   3   39.80    5.27
   5  -3   3   50.40    5.17
   5   3   3   48.13    5.67
   5   3   3   49.39    6.43
  -5   3  -3   44.88    4.68
   5   3   3   45.90    5.68
   5  -3   3   36.50    4.26
   5   3   3   35.67    4.92
  -5  -3  -3   31.33    4.12
   5  -3   3   38.61    4.62
   5   3   3   30.15    4.43
   3   1 -11   34.02    4.79
  -3   1  11   35.52    3.53
   3   1 -11   39.72    3.52
   3  -1 -11   44.02    5.51
   3   1 -11   37.74    4.41
   3   1 -11   35.30    4.43
   3  -1 -11   36.50    5.25
   3  -1 -11   32.00    4.20
   3  -1 -11   39.21    4.90
   3   1 -11   36.18    4.43
   2  -4  -7   33.70    3.71
   2   4  -7   35.54    4.47
   2  -4  -7   34.50    3.82
   2  -4  -7   33.76    5.03
   2  -4  -7   35.16    5.07
   2  -4  -7   39.10    5.18
   2   4  -7   27.94    3.56
   2   4  -7   39.31    5.80
   2   4  -7   39.30    5.07
   2   4  -7   39.66    5.27
   2   4  -7   40.81    5.18
   2  -4  -7   29.37    4.75
   2   4  -7   36.54    4.38
   2  -4  -7   27.48    3.79
   2  -4  -7   31.67    3.83
   2  -4  -7   41.63    6.42
  -4  -2  -7   23.65    3.39
  -4  -2  -7   27.24    5.20
  -4  -2  -7   25.98    3.61
  -4  -2  -7   28.77    3.89
  -4   2  -7   25.56    3.39
  -4   2  -7   24.18    4.81
   4   2   7   21.55    4.11
   4  -2   7   26.33    3.56
  -4   2  -7   23.61    5.56
  -4   2  -7   20.79    3.31
   4  -2   7   26.22    4.50
   4   2   7   31.60    4.57
  -4   2  -7   16.05    2.91
   4   3  -8    2.38    1.38
  -2  -1 -10   26.01    4.37
  -2  -1 -10   20.99    3.26
   2  -1  10   22.03    4.19
   2   1  10   15.98    2.75
  -2  -1 -10   23.98    3.70
  -2   1 -10   22.84    4.47
   4   3  -8    4.14    1.96
   2  -1  10   17.86    2.60
  -2   1 -10   19.10    3.74
   4  -3  -8    2.62    1.08
   4   3  -8    3.85    1.84
   4  -3  -8    3.21    1.21
  -2   1 -10   21.84    3.83
   2   1  10   23.88    4.14
  -2  -1 -10   24.93    4.17
  -2   1 -10   24.00    4.15
   4   3  -8    4.33    1.32
  -2   1 -10   25.26    4.14
  -2   1 -10   24.19    3.66
  -2   1 -10   20.44    3.18
  -2  -1 -10   27.66    5.21
   4  -3  -8    3.92    1.89
   4   3  -8    1.75    1.00
   4  -3  -8    6.43    1.80
  -2  -1 -10   23.51    4.43
   4  -3  -8    4.18    1.18
   4   3  -8    3.15    1.69
   4   3  -8    2.53    1.71
   4  -3  -8    4.80    1.40
   4   4   2    1.47    1.40
   7   1  -1   56.01    6.36
   4  -4   2    2.14    0.96
   7   1  -1   60.16    5.71
   7   1  -1   52.98    5.29
  -4   4  -2    1.42    2.83
   7   1  -1   58.95    6.10
  -4   4  -2    0.64    1.04
   4  -4   2    1.51    1.08
  -4   4  -2    3.91    2.01
  -4  -4  -2    2.03    1.18
  -7  -1   1   41.10    5.10
   7  -1  -1   57.81    6.53
   7  -1  -1   50.87    4.60
   7   1  -1   48.83    5.75
   7  -1  -1   56.46    5.50
   7  -1  -1   55.64    5.30
   4   4   2    0.80    1.37
   7   1  -1   54.18    6.07
  -7   1   1   63.94    8.87
   7   1  -1   58.15    7.90
  -4   4  -2   -0.23    1.30
   4   4   2    2.09    1.14
   4   4   2    2.61    1.23
   4  -4   2    1.31    1.06
   4  -4   2    1.77    0.74
   4  -4   2    1.60    1.11
   7  -1  -1   67.69   10.80
   7  -1  -1   57.26    6.25
   4   4   2    2.80    1.22
   4   4   2    2.49    1.56
  -7   1   1   54.78   11.60
  -2  -3  -8   12.37    3.04
   2   3   8   10.41    2.63
  -1  -2 -10   12.56    2.53
  -2   3  -8   13.07    2.59
  -2  -3  -8    9.04    2.25
  -1   2 -10    8.35    2.24
   1  -2  10   10.05    2.71
   1   2  10    5.49    1.69
  -2  -3  -8    8.17    2.48
  -1  -2 -10    8.00    3.02
   2   3   8   10.39    1.92
  -1  -2 -10   12.07    2.52
  -2   3  -8   15.19    3.02
  -2   3  -8   13.25    2.68
   2  -3   8   11.29    2.94
  -1  -2 -10   10.01    3.30
  -2   3  -8   11.73    3.05
  -2  -3  -8    9.58    2.61
  -1   2 -10   12.08    2.95
   2  -3   8    7.70    1.82
   1   2  10    8.89    1.95
  -1  -2 -10   10.83    2.71
  -2   3  -8   13.04    2.45
  -1   2 -10    8.35    2.47
  -1   2 -10    7.57    2.17
  -1   2 -10    7.80    2.33
  -2  -3  -8    9.32    2.75
  -2   3  -8   12.55    2.65
  -1   2 -10    8.37    2.23
  -1  -2 -10   10.14    2.65
  -7   0   5    9.24    2.51
   1   5   2   11.80    1.84
   7   0  -5   13.20    4.67
   1  -5   2   15.88    2.76
   1  -5   2   17.98    1.93
  -1  -5  -2   21.39    3.00
   1   5   2   19.38    4.93
   7   0  -5   16.35    2.56
  -1   5  -2   22.89    5.29
   7   0  -5   14.44    2.90
   7   0  -5   14.71    2.67
   1   5   2   13.73    4.05
   1   5   2   17.21    3.33
   1   5   2   21.96    4.50
   7   0  -5   12.72    2.34
   1   5   2   15.42    2.14
   1  -5   2   17.09    2.84
  -1   5  -2   11.90    3.07
  -1   5  -2   13.86    2.21
  -1  -5  -2   24.23    3.57
  -1   5  -2   18.49    3.46
  -7   1   4    3.91    1.89
   7  -1  -4    7.72    3.25
   7   1  -4    2.78    1.72
   7   1  -4    2.31    1.78
   7   1  -4    6.15    1.79
   7  -1  -4    4.98    1.63
   7  -1  -4    5.22    1.55
   7  -1  -4    5.43    1.76
   7   1  -4    2.34    1.29
   7  -1  -4    3.08    1.95
   7   1  -4    5.44    2.35
   7   1  -4    6.42    1.48
   7  -1  -4    3.88    1.10
   7   1  -4    7.19    1.86
  -3   3  -7   26.90    4.37
  -3   3  -7   23.52    3.31
   3   3   7   29.70    4.08
  -3  -3  -7   31.14    4.30
   3  -3   7   24.85    2.35
  -3   3  -7   30.66    5.77
  -3   3  -7   31.87    4.18
  -3  -3  -7   23.08    3.29
  -3  -3  -7   21.29    4.06
   3   3   7   17.79    3.49
  -3  -3  -7   32.18    5.09
  -3   3  -7   34.00    5.55
   3  -3   7   28.40    3.41
  -3   3  -7   29.70    4.19
   3  -3   7   33.28    4.56
   3   3   7   28.49    4.27
  -3  -3  -7   33.93    3.96
  -6  -1  -4   22.86    4.47
   6   1   4   35.87    5.02
  -6  -1  -4   36.80    4.30
   6   1   4   32.14    4.23
  -6   1  -4   39.77    8.52
   6   1   4   26.22    3.65
   6   1   4   34.81    4.21
   6  -1   4   33.98    5.05
  -6   1  -4   25.41    3.06
  -6   1  -4   35.04    6.07
   6  -1   4   33.72    2.88
   6  -1   4   36.86    4.21
   6  -1   4   26.41    3.26
   0  -5   3   82.93    8.32
   0   5  -3   87.54    6.63
   0   5   3   98.00   13.69
   3  -3  -9    2.98    1.68
   3   3  -9    4.54    1.65
   3   3  -9    2.48    1.46
   0   5  -3   45.36    7.83
   3  -3  -9    3.39    1.60
   3   3  -9    1.93    1.14
   3   3  -9    4.46    1.61
   3  -3  -9    2.07    0.91
   0   5  -3   94.12   11.92
   0   5   3   65.80    6.35
   3  -3  -9    0.60    0.94
   0   5  -3   93.68    9.29
   0   5  -3   77.00    9.49
   3   3  -9    2.55    1.52
   3  -3  -9    3.38    1.61
   3  -3  -9    2.04    1.81
   0   5   3  108.45   10.95
   0  -5  -3   80.90    7.78
   0   5   3   97.85    8.24
   0  -5   3   84.55    7.69
   3   3  -9    1.95    1.07
   0  -5  -3   96.43    8.25
   0   5  -3   93.08    7.57
  -1   0 -11   18.29    3.61
   1   0  11   16.15    3.27
  -1   0 -11   14.58    3.17
  -1   0 -11   16.02    3.44
  -1   0 -11   18.19    3.96
  -1   0 -11   16.46    3.50
  -1   0 -11   19.11    3.21
  -1   0 -11   15.81    3.24
   6   1  -8   64.26    6.31
  -6   1   8   64.13    6.02
   6   1  -8   68.74    6.59
   6   1  -8   37.30    6.60
   6   1  -8   72.36    7.02
   6   1  -8   53.95    5.60
   6  -1  -8   46.79    5.01
   6  -1  -8   60.49    5.65
   6  -1  -8   57.79    5.68
   6  -1  -8   60.76    8.87
   6   1  -8   57.52    5.23
   6   1  -8   48.70    6.60
   6  -1  -8   54.62    8.43
  -1   5   3   18.22    2.40
   1  -5  -3   33.73    3.96
  -1   5   3   45.76    5.94
  -1  -5   3   28.35    3.63
   1  -5  -3   29.83    3.90
  -1   5   3   35.25    7.19
   1   5  -3   22.22    3.52
   1   5  -3   27.13    5.69
   1   5  -3   30.80    3.27
   1  -5  -3   37.65    4.59
  -1   5   3   33.48    4.37
   1   5  -3   22.54    4.31
   1   5  -3   27.67    3.70
   1   5  -3   23.74    5.37
  -1  -5   3   35.92    5.31
  -4   4   5   22.93    4.98
   4   4  -5   24.91    3.83
   4   4  -5   23.42    4.91
  -4   4   5   13.17    3.15
   4   4  -5   22.06    3.67
   4  -4  -5   24.58    5.25
   4   4  -5    9.30    4.28
   4   4  -5   26.06    4.01
   4  -4  -5   23.00    3.29
   4   4  -5   33.53    4.47
   4  -4  -5   23.25    3.38
  -4   4   5   27.57    4.61
   4  -4  -5   23.11    3.18
   4   4  -5   29.77    4.42
   4   4  -5   24.31    4.63
   4  -4  -5   18.68    2.82
   4  -4  -5   20.03    3.98
  -4   1  -8   12.44    3.28
  -4   1  -8    9.01    3.42
  -4   1  -8    7.52    1.66
   4   1   8    7.58    2.79
  -4   1  -8    9.68    3.23
  -4  -1  -8   10.53    2.73
  -4  -1  -8    9.71    2.05
  -4   1  -8    8.26    2.77
   4   1   8    9.82    2.23
   4  -1   8   10.69    2.14
  -4  -1  -8   10.55    3.50
  -4   1  -8   10.76    2.35
  -4  -1  -8    7.65    2.76
   4  -1   8   10.84    3.11
   2   5  -1    4.64    2.23
   2   5  -1    7.18    1.66
  -2   5   1   10.81    2.49
   2   5  -1    7.81    3.05
   2   5  -1    4.87    2.17
  -2   5   1    8.45    3.15
   2  -5  -1   13.99    2.33
   2  -5  -1   10.45    2.35
   2  -5  -1    3.25    2.11
  -2  -5   1    7.20    1.89
   2   5  -1    6.43    3.07
   2   5  -1    6.48    2.02
  -2   5   1   10.42    3.07
  -2  -5   1    9.42    2.72
   2  -5  -1    9.60    2.16
  -2  -5   0   79.82    8.66
  -2   5   0   67.66    8.30
   2  -5   0   84.36    7.59
   2  -5   0   74.12    7.67
   2   5   0   60.97    9.48
  -2  -5   0   89.72    9.91
  -2   5   0   80.30    8.45
   2   5   0   65.49   11.58
   2   5   0   61.33    7.30
   2  -5   0   74.22    7.68
   2   5   0   47.50    8.01
  -2   5   0   91.05   13.74
   2   5   0   75.66    6.78
   2   5   0   70.94   10.45
  -2   4  -6   10.24    2.08
  -2   4  -6    7.58    1.89
   2   4   6    6.60    1.76
  -2   4  -6   10.83    3.08
  -2   4  -6    8.65    1.59
  -2   4  -6   10.09    2.31
   2  -4   6    9.77    2.40
   2   4   6   12.09    2.57
   2  -4   6    6.32    1.60
  -2  -4  -6   11.01    2.23
  -2   4  -6   16.54    4.38
   2   4   6    9.40    2.15
  -2   4  -6    8.36    2.90
  -2  -4  -6    8.86    2.40
   2  -4   6   10.79    1.79
  -2  -4  -6    8.61    2.79
  -2  -4  -6   11.28    2.75
   2  -4   6   12.22    2.00
  -7  -1   0   40.77    4.82
   7   1   0   50.58    5.37
  -7   1   0   44.63   10.94
   7  -1   0   47.19    5.69
   7  -1   0   52.31    8.53
  -7   1   0   54.55    8.24
   7  -1   0   50.42    4.73
   7   1   0   48.41    5.83
   7   1   0   46.04    5.67
   7  -1   0   42.60    4.90
   7   1   0   60.24    5.55
   7  -1   0   50.39    6.30
   7   1   0   52.75    7.08
   7  -1   0   45.09    4.67
   7   1   0   37.62    5.39
   7   1   0   53.38    5.73
   5   0 -10    6.83    1.41
   5   0 -10    4.80    1.92
   5   0 -10    6.56    1.65
   5   0 -10    4.58    1.76
   5   0 -10    7.77    1.13
   5   0 -10    4.87    1.32
   5   0 -10    6.57    1.47
   5   0 -10    6.05    1.29
   7   0   1   19.54    4.03
   7   0   1   13.99    2.75
   7   0   1   14.53    2.48
   7   0   1   18.44    2.53
  -7   0  -1   19.85    3.75
  -7   0  -1   14.82    4.95
   7   0   1   13.39    2.41
   7   0   1   14.75    2.52
  -1   3  -9   28.69    4.07
   1   3   9   30.31    4.30
   1   3   9   22.61    2.75
  -1  -3  -9   32.37    4.76
  -1   3  -9   33.43    4.22
  -1   3  -9   30.27    4.28
  -1  -3  -9   34.34    5.12
  -1  -3  -9   31.21    4.42
  -1  -3  -9   35.56    4.64
  -1   3  -9   34.73    5.08
  -1  -3  -9   34.39    4.69
   1  -3   9   31.30    4.61
  -1   3  -9   27.17    4.35
   1  -3   9   22.33    2.72
  -1   3  -9   30.91    4.72
   2  -5  -2    7.91    1.92
   2   5  -2    3.98    1.75
   2  -5  -2    6.15    2.05
   2   5  -2    3.55    1.65
  -2   5   2    6.68    2.14
  -2  -5   2    6.79    2.28
   2  -5  -2    2.47    1.89
  -2  -5   2    5.52    1.84
   2   5  -2    5.81    1.61
   2   5  -2    4.22    1.85
  -2   5   2    6.72    1.84
  -2   5   2    9.74    3.36
   2   5  -2    4.93    2.39
   2   5  -2    4.53    3.05
   2  -5  -2    7.27    2.00
   6   3  -2   65.04    7.18
   6   3  -2   66.57    8.07
   6  -3  -2   75.86    6.87
   6  -3  -2   71.90    7.31
   6  -3  -2   78.40   10.94
   6   3  -2   72.29    7.93
   6   3  -2   66.87   10.53
   6   3  -2   74.19    9.07
   6  -3  -2   68.41    6.51
   6  -3  -2   73.40    7.81
   6  -3  -2   68.06    9.64
   6   3  -2   57.19    7.17
  -6   3   2   73.95    9.67
   6   3  -2   66.03    7.66
   6   2   3    9.06    3.09
   6   2   3   10.75    2.22
  -6   2  -3   16.23    7.13
   6  -2   3   10.17    1.67
   6  -2   3    8.69    2.31
   6  -2   3   10.49    2.14
   6   2   3    9.43    2.07
  -6  -2  -3    7.79    3.32
  -6   2  -3   10.73    4.20
   6   2   3    8.58    1.86
  -6   2  -3    5.80    1.50
  -6  -2  -3    8.41    1.74
   6  -2   3    9.91    1.95
   6   2   3   11.76    2.53
   6   2   3    8.86    2.77
   6  -2   3    6.09    1.50
   4   0 -11   46.91    4.88
   4   0 -11   41.45    5.55
   4   0 -11   45.17    3.73
   4   0 -11   44.95    5.41
   4   0 -11   45.30    5.21
   4   0 -11   41.85    4.28
  -1  -4  -7    4.78    1.83
  -1   4  -7    2.49    1.57
  -1   4  -7    2.45    1.87
  -1  -4  -7    3.49    1.69
  -1  -4  -7    2.13    0.98
  -1   4  -7    3.88    1.20
  -1   4  -7    4.19    1.57
  -1   4  -7    2.49    1.31
   1  -4   7    3.34    0.94
   1  -4   7    2.25    0.95
   1  -4   7    5.70    1.72
  -1  -4  -7    2.41    1.39
  -1  -4  -7    2.52    1.66
  -1   4  -7    2.70    1.10
   1  -4   7    2.44    1.09
  -1   4  -7    3.16    1.57
  -1  -4  -7    1.93    1.32
   1   4   7    3.65    1.47
   2  -5   1   19.20    3.31
  -2   5  -1   19.36    5.13
   2   5   1   17.22    4.33
   2   5   1   16.75    2.32
  -2  -5  -1   16.79    4.27
   2   5   1   16.80    4.22
   2  -5   1   17.98    3.01
   2  -5   1   19.15    3.18
   2   5   1   13.97    4.20
   2   5   1   16.62    3.21
  -2   5  -1   22.77    3.56
  -2  -5  -1   23.05    3.92
  -2   5  -1    9.57    4.21
  -2   5  -1   19.49    3.64
   7   1  -5   19.68    3.34
   7   1  -5   13.69    4.38
   7   1  -5   20.61    3.08
   7  -1  -5   19.93    3.09
   7  -1  -5   13.46    4.39
   7  -1  -5   19.75    3.15
   7  -1  -5   18.84    5.23
   7   1  -5   20.71    2.95
   7  -1  -5   13.43    2.29
   7   1  -5   14.30    3.22
   7  -1  -5   21.36    2.69
   7   1  -5   22.34    3.53
   7   1  -5   13.98    2.19
  -7   1   5   20.18    3.55
   6   3  -1   27.96    4.38
   6   3  -1   25.88    5.06
   6   3  -1   28.67    6.39
   6  -3  -1   28.61    4.02
   6  -3  -1   32.17    6.77
   6  -3  -1   29.35    4.37
   6   3  -1   27.83    4.50
   6   3  -1   32.02    4.90
   6   3  -1   26.71    4.97
   6  -3  -1   27.16    3.73
   6  -3  -1   28.20    7.34
   6   3  -1   30.40    4.91
   6  -3  -1   28.62    3.89
  -6   3   1   32.50    5.62
   6  -3  -3  164.37   12.58
   6  -3  -3  158.66   16.79
   6  -3  -3  138.26   11.30
   6  -3  -3  183.81   19.01
   6   3  -3  152.03   19.07
   6   3  -3  150.00   13.87
  -6   2   7   13.80    2.88
   6   2  -7   10.65    2.84
   6   3  -3  145.13   14.01
   6   3  -3  135.29   13.17
   6  -2  -7   15.12    4.16
   6   3  -3  154.93   14.40
   6  -2  -7   12.19    2.41
   6   2  -7    9.66    2.65
   6   2  -7   16.58    4.06
   6  -2  -7   16.26    3.83
   6   2  -7   11.81    2.61
   6  -2  -7   13.32    2.50
   6   2  -7    8.48    1.90
   6   3  -3  157.05   15.50
   6   2  -7   10.50    2.83
   6  -3  -3  154.24   13.56
   6   2  -7    9.41    3.20
   6  -2  -7   12.79    2.53
  -6   3   3  143.71   14.39
   6  -3  -3  150.47   13.26
   5   3  -7    0.08    1.73
   5   3  -7    4.07    1.48
   5   3  -7    2.02    1.61
   5   3  -7    1.43    1.31
   5  -3  -7    0.69    1.57
   5   3  -7    1.43    0.97
   5   3  -7    1.09    1.28
   5  -3  -7    1.15    1.07
   5  -3  -7    1.96    1.07
   5  -3  -7    0.34    2.08
  -5   3   7    2.42    1.52
   5   3  -7    1.29    1.44
   5  -3  -7    0.15    0.93
   5  -3  -7    2.49    1.09
   4  -2 -10    5.71    1.06
   4  -2 -10    7.84    2.15
   4  -2 -10    4.31    1.85
   4  -2 -10    3.15    0.92
   4  -2 -10    6.72    2.01
   4   2 -10    5.32    1.45
   4   2 -10    7.85    2.08
   4   2 -10    2.13    1.80
   4   2 -10    5.53    2.19
   4   2 -10    4.98    1.89
   4   2 -10    4.12    1.26
   4  -2 -10    8.82    2.18
  -1   5  -3    9.84    2.77
   1  -5   3   14.64    2.55
  -1   5  -3   14.66    3.46
   1   5   3   18.86    3.75
  -1  -5  -3   15.86    2.76
  -1  -5  -3   18.08    3.57
  -1   5  -3   12.72    1.96
   1   5   3   13.75    4.47
   1   5   3   13.19    2.58
  -1   5  -3   14.70    4.23
   1   5   3   12.26    2.89
   1  -5   3   15.46    2.10
   1   5   3    8.93    3.76
   1  -5   3   15.25    2.74
  -1  -1 -11   92.71    8.87
  -1   1 -11   93.02    9.95
  -1   1 -11   97.25    8.85
   1  -1  11   88.47    9.90
   1   1  11   94.33    8.43
  -1  -1 -11   83.74    9.64
  -1   1 -11   90.39   10.10
  -1   1 -11   84.52    9.16
   1   1  11   55.20    6.93
  -1   1 -11   96.86   10.21
  -1  -1 -11   86.09    8.97
  -1  -1 -11   91.93   11.33
  -1  -1 -11   95.57    9.76
  -1  -1 -11   90.41    9.87
  -1   1 -11   88.04    8.69
  -1   1 -11   96.14    9.02
   7   0  -6   24.58    3.12
   7   0  -6   22.85    5.02
  -7   0   6   24.98    2.98
   7   0  -6   12.52    3.67
   7   0  -6   24.96    3.70
   7   0  -6   24.10    3.51
   7   0  -6   33.38    3.98
   1   2 -11  113.53    8.17
  -1   2  11   78.59    7.49
   1   2 -11  102.62    9.84
   1  -2 -11  102.47    9.99
   1  -2 -11  108.24   11.81
   1   2 -11  116.49   10.92
   1  -2 -11  105.09    9.95
   1  -2 -11  107.49   11.54
   1   2 -11  103.18   10.91
   1  -2 -11   97.39   11.40
   1  -2 -11  101.22   11.07
   1   2 -11  104.03    8.49
  -1  -2  11  107.19   10.96
   1   2 -11  109.77   11.27
   1   2 -11  101.61    9.28
   3   4   5    2.95    1.44
   5  -2  -9    1.23    0.72
   3  -4   5    1.60    1.00
   3  -4   5    0.80    0.74
  -3   4  -5   -0.72    1.85
   5  -2  -9    1.23    1.27
   3   4   5    1.96    1.18
   3   4   5    2.86    1.16
  -5   2   9    0.56    1.06
  -3  -4  -5    1.03    0.96
   3   4   5    0.08    1.04
   5  -2  -9    0.17    0.75
   3  -4   5    0.26    0.84
  -3   4  -5    0.22    0.87
   5  -2  -9    1.20    1.10
  -3   4  -5    2.95    1.19
   5   2  -9    2.05    0.89
   3  -4   5    1.45    0.78
   3  -4   5    1.68    1.06
  -3   4  -5    2.00    1.88
  -3   4  -5    2.61    2.10
   5  -2  -9    0.57    0.65
  -3  -4  -5    1.66    0.95
   5   2  -9    0.52    0.95
   5   2  -9    0.56    0.75
   5   2  -9    0.50    0.80
  -3  -4  -5    0.52    0.81
  -3  -4  -5    2.85    1.24
   5  -2  -9    0.20    0.61
   5   2  -9   -0.10    1.36
  -3  -4  -5    2.19    1.05
   4  -4   3   29.86    3.98
  -4   4  -3   34.22    9.15
  -4   4  -3   45.13    7.36
   4   4   3   37.01    5.56
   4  -4   3   34.00    3.53
   4  -4   3   37.86    4.59
  -4   4  -3   24.74    4.44
  -4   4  -3   35.05    4.10
   4  -4   3   35.84    3.51
   4  -4   3   30.61    4.22
  -4  -4  -3   23.49    3.98
   4   4   3   23.62    3.78
   4   4   3   35.76    4.79
   4   4   3   29.06    5.10
   4   4   3   33.47    4.60
   4   4   3   24.99    4.65
  -4  -4  -3   26.86    4.16
  -3   4   7   54.74    7.01
   3   4  -7   56.77    7.49
   3   4  -7   50.83    5.76
  -3   4   7   44.42    5.95
   3   4  -7   41.01    5.41
   3  -4  -7   33.65    4.21
   3   4  -7   52.64    6.79
   3  -4  -7   45.25    7.70
   3  -4  -7   51.54    6.87
   3  -4  -7   50.87    4.81
   3   4  -7   48.23    6.06
   3  -4  -7   49.26    6.38
   3   4  -7   47.32    5.55
   3  -4  -7   42.85    4.86
   3   4  -7   48.80    5.71
   3  -4  -7   47.68    5.07
   2   2 -11    6.14    1.39
   2  -2 -11    5.93    1.79
   2   2 -11    5.47    1.18
   2  -2 -11    9.55    2.68
   2   2 -11    7.62    2.18
   2   2 -11    8.31    2.32
   2  -2 -11    7.53    2.04
   2   2 -11    5.14    1.39
   2   2 -11    7.50    2.05
   2  -2 -11    9.29    2.79
   2  -2 -11   10.61    2.48
   2  -2 -11    7.38    2.74
   2   2 -11    8.74    2.42
  -5   0  -7   56.05    8.24
  -5   0  -7   46.85    8.64
   5   0   7   54.16    7.31
  -5   0  -7   48.21    5.44
   5   0   7   51.72    6.03
  -5   0  -7   51.44    6.66
   2   5  -3    5.89    2.59
   2   5  -3    5.33    1.78
  -2   5   3    6.70    3.54
   2   5  -3    5.80    2.70
  -2   5   3    4.68    2.20
   2  -5  -3    3.93    1.96
   2  -5  -3    3.44    1.42
  -2   5   3    8.27    2.62
   2   5  -3    3.39    1.91
   2  -5  -3    9.69    1.87
   2   5  -3    6.46    2.02
   2  -5  -3    6.08    1.98
   2  -5  -3    7.87    2.12
   2   5  -3    7.83    1.68
  -2  -5   3    8.83    2.42
  -2  -5   3    6.51    1.77
   4  -3   6    4.00    1.06
   4   3   6    4.28    1.91
  -4   3  -6    2.58    1.56
  -4  -3  -6    6.71    1.67
   4  -3   6    5.64    1.89
  -4   3  -6    4.00    3.77
  -4   3  -6    6.74    2.21
  -4  -3  -6    8.01    2.43
   4   3   6    2.54    2.19
   4  -3   6    9.57    1.85
  -4   3  -6    8.11    1.85
   4   3   6    5.65    2.14
  -4   3  -6    5.22    2.95
  -4  -3  -6    7.31    2.12
   5   1 -10   40.64    5.17
   5  -1 -10   46.02    4.76
   5   1 -10   56.47    5.18
   5  -1 -10   41.22    3.95
   5  -1 -10   44.91    6.13
   5   1 -10   46.17    4.82
   5   1 -10   45.95    4.71
   5   1 -10   34.67    3.53
   5   1 -10   37.13    4.05
   5  -1 -10   33.59    3.65
   5  -1 -10   43.33    5.93
   5   1 -10   40.58    5.53
   5  -1 -10   33.67    4.08
   6   3   0   21.60    4.26
   6   3   0   21.94    3.64
   6   3   0   22.77    4.57
   6  -3   0   22.72    3.36
   6  -3   0   24.25    3.40
   6   3   0   25.73    4.40
  -6   3   0   22.00    7.28
   6   3   0   19.60    6.41
   6  -3   0   17.98    2.55
   6  -3   0   25.65    3.48
  -6   3   0   22.20    5.28
   6  -3   0   26.40    3.84
   6   3   0   23.51    3.84
   6   3   0   22.01    4.51
   6  -3   0   21.34    6.00
  -1   5   4    7.35    2.17
   0   5  -4   21.23    2.76
   1   5  -4    6.44    1.89
   0   5   4   23.90    6.08
   1   5  -4    6.78    1.87
   0  -5  -4   20.13    2.87
  -1   5   4    8.37    3.80
   1  -5  -4    7.11    1.88
   1  -5  -4    8.32    2.09
   0   5   4   12.01    3.86
   1   5  -4    5.43    2.63
  -1   5   4    3.60    1.08
  -1   5   4   13.10    2.94
   0  -5   4   21.23    3.40
   1   5  -4    8.58    2.24
   1  -5  -4    5.19    1.53
   0  -5  -4   25.09    3.98
   1   5  -4    8.72    3.05
  -1  -5   4    8.10    1.93
   1  -5  -4    3.53    2.05
   1  -5  -4    8.06    2.21
   0   5  -4   26.71    4.13
   0   5  -4   16.81    3.40
   0   5  -4   24.17    5.22
   0   5   4   20.90    3.52
  -1  -5   4    6.25    1.71
   0  -5   4   24.44    3.19
   1   5  -4    9.66    1.94
   0  -5  -4   18.94    3.06
   0   5   4   29.37    4.69
   0   5   4   16.53    2.88
   0   5  -4   18.00    2.95
   6  -3  -4   84.12   11.59
   6   3  -4   88.82   11.73
   6   3  -4   73.52    8.34
   6   3  -4   84.93   11.66
  -6   3   4   83.15    9.71
   6   3  -4   81.82    8.86
   6   3  -4   81.63    8.42
   6  -3  -4   83.27    8.54
   6  -3  -4   79.25    8.44
   6  -3  -4   50.25    6.79
   6  -3  -4   87.88   11.90
   6   3  -4   84.69    9.72
   6   3  -4   87.33    9.25
   6  -3  -4   79.49    8.19
   7   1   1    8.58    2.10
   7  -1   1    7.56    1.84
   7  -1   1    5.95    2.38
  -7  -1  -1    8.12    2.20
   7   1   1    7.07    2.08
  -7   1  -1    6.99    7.42
   7  -1   1    6.63    1.78
   7  -1   1    6.59    4.14
   7   1   1    9.76    2.04
   7   1   1    9.50    2.13
   7   1   1    8.11    2.18
   7   1   1    7.22    2.92
   7  -1   1    7.19    2.10
   7  -1   1    6.03    1.69
  -7   1  -1    7.30    3.45
   7   1   1    6.12    1.63
   5   3   4    2.87    1.75
   5  -3   4    3.87    1.54
   5   3   4    2.29    2.18
  -5  -3  -4    3.23    1.79
   5  -3   4    2.58    1.38
   5   3   4    1.12    1.36
   5   3   4    4.11    1.89
  -5   3  -4    3.98    3.65
   5  -3   4    3.53    0.97
   5  -3   4    4.33    1.23
  -5  -3  -4    1.76    1.39
  -5  -3  -4    2.20    1.01
   5  -3   4    2.04    1.01
   5   3   4    4.50    1.50
  -5   3  -4    4.76    1.37
  -5   3  -4    3.61    2.84
  -6   0  -5    3.56    2.58
  -6   0  -5    4.43    1.27
  -6   0  -5    9.85    2.40
   6   0   5   11.71    2.54
   6   0   5    5.36    1.96
   6   0   5    5.88    1.16
   2  -5   2   24.35    3.65
  -2  -5  -2   35.69    5.37
   2  -5   2   28.46    4.22
  -2   5  -2   24.43    5.91
  -2   5  -2   24.32    4.32
  -2   5  -2   20.44    2.27
   2  -5   2   31.12    3.87
   2  -5   2   26.72    2.47
   2   5   2   22.05    5.91
  -2   5  -2   36.26    4.77
   2   5   2   21.22    2.71
   2   5   2   22.83    5.37
  -2   5  -2   13.13    5.46
  -2  -5  -2   35.12    4.99
   2   5   2   28.09    4.83
   2   5   2   26.42    4.30
   4   1 -11   92.57    6.48
   4   1 -11   78.67    8.19
   4  -1 -11   92.05    6.01
   4  -1 -11   90.57   10.20
   4   1 -11   90.94    7.98
   4  -1 -11   98.27    9.03
   4   1 -11   91.23    9.34
   4   1 -11   91.04    9.53
   4  -1 -11   98.81   10.21
   4   1 -11  102.96    8.92
   4  -1 -11   94.20   10.03
   4   1 -11   95.74    8.19
   2   0 -12   44.88    5.54
   2   0 -12   48.27    6.28
   2   0 -12   49.63    6.01
  -2   0  12   47.48    5.29
   2   0 -12   46.19    6.13
   2   0 -12   52.35    6.67
   2   0 -12   52.96    5.93
   1   0 -12  128.94   12.46
   1   0 -12  126.25   12.36
  -1   0  12  131.31   11.62
   1   0 -12  124.78   10.98
   1   0 -12  121.69   13.14
   1   0 -12  121.34   12.26
   1   0 -12  126.70   11.58
   1   0 -12  119.87   12.12
   1   4  -8  131.72   11.72
   1  -4  -8  131.33   14.18
   1  -4  -8  133.43   13.37
   1  -4  -8  120.63   12.00
   1  -4  -8  135.40   11.70
   1  -4  -8  133.38   12.83
   1   4  -8  128.22   12.67
   1  -4  -8  135.46    9.63
   1  -4  -8  124.80   12.24
   1   4  -8  134.07   11.43
   1   4  -8  129.13   13.16
   1   4  -8  128.38   12.67
  -1  -4   8  112.49   11.96
  -6   0   9  176.82   11.84
   6   0  -9  171.41   12.63
   6   0  -9  182.05   13.69
   6   0  -9  189.44   12.88
   6   0  -9  114.76   15.38
   6   0  -9  174.43   10.56
   6   0  -9  154.53   16.10
   6   0  -9  157.91   12.65
   4  -4  -6    3.83    2.24
   4  -4  -6    3.41    1.21
   4  -4  -6    1.61    1.82
   4   4  -6    4.66    1.68
   4   4  -6    4.11    2.29
   4  -4  -6    4.13    1.30
   4  -4  -6    2.39    1.40
  -4   4   6    3.09    2.03
   4  -4  -6    2.27    1.13
   4   4  -6    3.46    1.68
  -4   4   6    1.91    1.49
   4   4  -6    5.16    1.54
  -4   4   6    2.32    1.94
   4   4  -6    4.03    1.82
   4   4  -6    2.75    1.83
   4   4  -6    2.99    1.63
   4   4  -6    0.62    1.20
   1   3 -10    0.76    1.18
   1   3 -10    3.03    1.01
   1  -3 -10    1.08    1.57
   1   3 -10    0.43    1.30
   1   3 -10    1.03    0.66
   1   3 -10    0.57    1.29
   1  -3 -10    1.72    1.52
   1  -3 -10    2.69    1.54
   1  -3 -10    2.83    1.33
   1   3 -10    0.47    1.31
   1  -3 -10    2.17    1.49
   5  -2   6   24.62    3.89
   5  -2   6   24.88    4.38
  -5  -2  -6   22.25    4.01
   5   2   6   21.67    4.16
  -5  -2  -6   20.64    3.57
  -5   2  -6   25.76    3.36
   5   2   6   20.72    3.97
   5   2   6   29.26    4.41
  -5  -2  -6   24.66    5.69
  -5   2  -6   36.57    7.72
  -5   2  -6   27.56    5.94
  -5  -2  -6   27.07    3.87
   5  -4  -2   10.23    2.30
   5  -4  -2   12.31    2.32
   5   4  -2   12.51    2.94
   5  -4  -2    9.61    2.94
   5   4  -2   10.36    3.39
   5   4  -2    8.15    3.00
   5  -4  -2   11.15    2.00
   5   4  -2    9.38    2.07
   5   4  -2   11.61    3.97
   5   4  -2   10.83    2.80
  -5   4   2    3.55    2.10
   5  -4  -2   11.38    3.27
  -5   4   2   13.33    3.46
   5   4  -2   12.23    3.75
  -5   4   2    7.43    3.54
   5  -4  -2   10.68    2.25
   5   4  -2   11.47    3.21
   5   4  -1   29.09    5.00
   5   4  -1   35.86    5.02
  -7   0  -2  217.72   29.56
   5   4  -1   30.32    5.26
   5   4  -1   35.97    4.88
   5  -4  -1   37.12    4.15
   5  -4  -1   38.81    4.46
   7   0   2  268.54   23.61
   7   0   2  236.03   20.28
   5  -4  -1   27.34    5.26
  -5   4   1   26.88    4.10
   5  -4  -1   33.90    4.33
   7   0   2  281.51   20.40
   7   0   2  244.07   18.49
   7   0   2  258.86   19.43
   5  -4  -1   38.89    6.42
  -7   0  -2  265.49   22.18
   5   4  -1   35.04    7.52
   7   0   2  282.57   17.46
   5   4  -1   34.66    5.43
   5  -4  -1   36.22    4.28
  -5   4   1   33.02    5.77
   5   4  -1   29.23    5.58
  -5   4   1   38.85    6.99
   0  -2 -11    0.99    1.61
   0   2 -11    2.19    1.42
   0  -2 -11    1.19    1.48
   0  -2 -11    2.65    1.61
   0  -2 -11    0.26    1.28
   0   2 -11    2.24    1.44
   0   2 -11    1.91    1.22
   0   2 -11    1.65    1.00
   0   2 -11    2.75    0.97
   0   2  11   -0.35    0.80
   0  -2 -11    0.23    1.47
   0   2 -11    1.98    1.06
   0  -2  11    3.57    1.28
   0  -2 -11    0.79    1.54
   7   1  -6  146.24   11.57
   7   1  -6  164.54   13.58
   7  -1  -6  173.36   12.70
  -7   1   6  167.36   13.39
   7  -1  -6  158.34   12.89
   7   1  -6  156.67   13.44
   7   1  -6  153.06   12.49
   7   1  -6  181.46   14.68
   7  -1  -6  159.16   17.80
   7   1  -6  133.08   16.49
   7  -1  -6  118.28   14.99
   7   1  -6  139.00   15.63
   7  -1  -6  165.69   13.23
   7   1  -6  176.10   13.14
   7  -1  -6  112.15    8.77
   2  -3 -10   17.11    3.62
   2   3 -10   14.61    2.92
   2  -3 -10   14.81    3.36
   2  -3 -10   18.68    3.42
   2   3 -10   11.97    2.71
   2  -3 -10   14.75    2.88
   2  -3 -10   11.92    1.43
   2   3 -10   15.35    3.01
   2   3 -10   15.62    3.60
   2   3 -10   12.10    2.12
   2  -3 -10   18.43    3.73
   2   3 -10   20.72    3.53
  -3   2  -9   44.56    5.42
  -3  -2  -9   44.70    7.36
  -3   2  -9   48.31    6.82
   3   2   9   44.20    6.25
  -3  -2  -9   35.58    5.18
  -3   2  -9   40.17    4.82
  -3   2  -9   34.34    5.32
  -3   2  -9   52.73    7.57
  -3  -2  -9   48.75    6.23
   3   2   9   43.15    5.55
  -3   2  -9   41.85    6.01
   3  -2   9   43.30    6.34
   3  -2   9   38.73    4.51
  -3   2  -9   48.11    6.63
  -3  -2  -9   49.86    6.04
  -3  -2  -9   40.37    6.13
   7  -2  -2   24.47    4.01
   7  -2  -2   27.09    3.53
  -7   2   2   20.81    4.95
   7   2  -2   17.02    2.67
   7   2  -2   24.04    4.16
   7   2  -2   24.28    3.77
   7  -2  -2   19.79    2.53
   7  -2  -2   27.10    3.75
   7  -2  -2   24.60    2.72
   7   2  -2   24.88    4.13
   7  -2  -2   28.17    7.42
   7  -2  -2   23.71    5.85
   7   2  -2   19.09    4.93
   7   2  -2   18.81    3.31
   7   2  -2   20.03    4.52
  -5  -1  -7   14.31    4.30
   2   4  -8   13.87    4.04
   2   4  -8   31.68    4.07
  -5  -1  -7   14.95    3.27
   5   1   7   15.04    2.98
   2  -4  -8   40.81    3.79
  -5  -1  -7   17.54    3.20
  -5   1  -7   12.71    4.20
   5  -1   7   11.70    3.62
   5  -1   7   16.62    2.71
  -5   1  -7   10.62    3.20
   2   4  -8   35.81    4.54
   2   4  -8   39.66    7.29
  -5  -1  -7   11.61    2.37
   2  -4  -8   34.68    5.14
  -5   1  -7   10.66    3.76
   5   1   7    9.18    2.03
   2  -4  -8   35.62    5.22
   2   4  -8   32.20    5.17
   2  -4  -8   32.43    3.54
   2  -4  -8   25.52    3.41
   5   1   7   13.40    3.47
   2  -4  -8   40.91    5.13
   2  -4  -8   41.34    6.10
  -5   1  -7   14.77    3.87
   2   4  -8   38.80    5.04
  -5   1  -7   13.45    2.57
   2  -4  -8   39.19    5.43
   2  -4  -8   22.08    3.76
   2   4  -8   37.04    5.14
   0  -4   8   19.03    3.67
   0  -4  -8   13.49    1.62
   0   4   8   17.67    3.10
   0  -4  -8   16.66    3.62
   0  -4  -8   16.55    3.64
   0   4  -8   16.55    2.64
   0  -4   8    8.65    2.11
   0  -4  -8   17.01    3.08
   0   4  -8   18.32    3.39
   0   4  -8   17.59    3.14
   0  -4   8   12.11    2.21
   0  -4  -8   15.84    3.01
   0   4  -8   18.02    3.04
   0   4  -8   14.20    2.04
   0  -4  -8   15.31    3.54
   0   4  -8   17.60    2.95
   5  -4  -3    1.45    0.79
   5   4  -3    1.25    0.97
   5  -4  -3    0.06    0.74
   5   4  -3   -0.16    1.45
   5  -4  -3    0.04    0.62
   5  -4  -3   -0.17    0.82
   5   4  -3    1.76    1.16
   5   4  -3    0.30    0.70
   5   4  -3    0.68    1.09
   5   4  -3    1.12    1.00
  -5   4   3    0.19    1.01
   5   4  -3    1.14    1.04
  -5   4   3    0.07    1.36
  -5   4   3    0.42    0.68
   5  -4  -3    0.83    1.32
   5   4  -3   -0.62    1.30
   5  -4  -3   -1.21    1.18
   7   2  -3    8.37    2.44
   7  -2  -3    5.93    3.30
   7   2  -3    9.61    2.39
   7   2  -3    5.90    2.34
   7   2  -3    9.50    3.18
   7  -2  -3    9.40    2.27
   7  -2  -3    8.81    2.61
   7   2  -3   10.45    2.67
   7  -2  -3    6.97    4.50
   7   2  -3    8.93    2.49
  -7   2   3    9.20    3.02
   7   2  -3    6.78    2.24
   7  -2  -3    9.53    2.33
   6  -3   1   29.32    7.28
   6   3   1   36.16    5.89
   6  -3   1   32.70    4.52
  -6   3  -1   38.61    7.32
  -6   3  -1   19.93    3.33
   6  -3   1   40.06    4.27
   6   3   1   39.58    5.64
   6   3   1   38.00    6.10
  -6   3  -1   45.90   12.78
   6  -3   1   34.05    3.63
   6   3   1   39.02    5.18
   6   3   1   43.95    5.68
   6  -3   1   34.05    4.90
   6   3   1   39.18    5.48
   6  -3   1   37.86    4.42
   3   2 -11   26.56    4.18
   3   2 -11   24.61    3.59
   3  -2 -11   12.59    3.07
   3  -2 -11   22.30    4.46
   3   2 -11   22.30    3.73
   3   2 -11   25.61    4.27
   3   2 -11   26.85    3.45
   3  -2 -11   24.62    4.13
   3  -2 -11   26.76    5.14
   3  -2 -11   24.75    4.01
   6  -3  -5  111.37   13.90
   6   3  -5   84.37   12.16
   6   3  -5   98.89   10.75
   6  -3  -5   94.20    9.43
   6   3  -5   86.12    9.05
  -6   3   5  100.68   11.76
   6   3  -5   97.20    9.88
   6   3  -5   88.14    9.06
   6  -3  -5   94.04    9.21
   6  -3  -5   99.83   12.07
   6  -3  -5   90.50    8.89
   6   3  -5   95.27   11.09
   6   3  -5   95.62   10.70
  -2   5   4   23.66    4.85
   2   5  -4   12.53    3.18
   2  -5  -4   15.60    3.72
  -2  -5   4   18.46    3.00
   2  -5  -4   20.67    3.42
   2   5  -4   21.44    3.66
  -2  -5   4   20.12    4.03
   2  -5  -4   20.20    3.29
   2  -5  -4   18.86    3.35
   2   5  -4   21.96    3.59
  -2   5   4   23.05    6.14
   2   5  -4   21.90    4.99
   2   5  -4   18.22    4.78
   2   5  -4   21.77    3.07
  -2   5   4   24.65    3.79
   2  -5  -4   13.69    2.93
   5  -4   0    3.31    1.47
  -1   5  -4   16.13    2.61
   5  -4   0    3.78    2.13
   5   4   0    3.94    2.00
   5   4   0    4.36    2.19
  -5   4   0    4.93    2.49
   5   4   0    6.70    1.75
   1  -5   4   23.27    3.27
   5  -4   0    3.23    2.16
  -1  -5  -4   19.10    2.79
   5  -4   0    4.25    1.57
   5   4   0    3.36    1.71
  -5   4   0    3.24    1.59
  -1   5  -4   25.94    5.29
   1  -5   4   17.73    2.96
   1  -5   4   21.44    3.44
  -1  -5  -4   19.90    2.52
   5   4   0    3.10    2.03
   5  -4   0    2.20    1.46
  -1   5  -4   20.17    2.59
  -1   5  -4   21.25    3.53
  -1   5  -4   23.36    4.20
   5  -4   0    5.09    1.57
  -1  -5  -4   22.46    4.15
   5   4   0    3.33    2.91
  -5   4   0    3.01    1.36
   1   5   4   15.41    3.42
   5   4   0    3.63    2.26
   1   5   4   20.96    5.43
  -1   5  -4   12.68    3.16
   1   5   4   33.32    5.50
   4   3  -9    0.90    0.88
   4   3  -9    1.08    0.96
   4   3  -9    0.80    0.93
   4   3  -9    2.11    1.44
   4  -3  -9    1.11    1.44
   4   3  -9    0.84    1.85
   4  -3  -9    1.99    1.20
   4  -3  -9    1.31    0.80
   4   3  -9    0.15    1.16
   4  -3  -9    0.58    1.43
   4  -3  -9    1.08    0.82
   4  -3  -9    0.95    0.82
   4   3  -9    2.26    1.27
   4  -3  -9    2.32    1.46
   2  -2  10   47.32    4.96
  -2  -2 -10   69.40    7.90
  -2  -2 -10   56.05    7.42
   2   2  10   54.83    6.25
  -2  -2 -10   57.41    7.04
  -2   2 -10   60.43    6.84
  -2  -2 -10   52.63    6.70
  -2   2 -10   60.19    8.16
  -2  -2 -10   57.86    8.23
  -2   2 -10   58.27    6.95
  -2   2 -10   61.91    8.09
  -2   2 -10   57.83    6.45
   2  -2  10   63.27    7.91
   2   2  10   53.21    7.07
  -2   2 -10   56.53    6.16
  -6   1  -5   18.23    5.77
   6   1   5   11.62    3.40
  -6   1  -5   17.13    3.96
  -3   0 -10    6.83    2.01
   6  -1   5   17.51    2.99
  -3   0 -10    4.20    1.93
   3   0  10    2.12    1.27
  -6  -1  -5   18.61    3.00
  -3   0 -10    2.82    1.70
  -6  -1  -5   28.59    3.79
  -3   0 -10    2.26    1.31
  -6   1  -5   11.86    2.26
   3   0  10    2.22    1.97
   6   1   5   16.21    3.07
   6  -1   5   15.27    3.66
  -3   0 -10    4.14    2.34
  -6  -1  -5   13.15    2.02
  -3   0 -10    5.98    2.17
  -6  -1  -5   16.43    5.14
   6  -1   5   12.11    1.64
   6   1   5   14.16    2.88
   7  -2  -1   35.66    3.92
   7  -2  -1   38.64    7.65
   7  -2  -1   36.87    4.81
  -7   2   1   32.01    8.90
  -7   2   1   41.04    6.86
   7   2  -1   37.06    5.48
   7   2  -1   37.15    5.84
   7   2  -1   39.83    5.41
   7   2  -1   34.16    6.92
   7  -2  -1   36.45    4.55
   7   2  -1   39.62    5.17
   7   2  -1   40.51    5.32
   7   2  -1   32.24    5.34
   7  -2  -1   38.08    4.71
   7  -2  -1   36.27    5.27
   2  -1 -12    0.26    1.00
   2   1 -12    0.40    0.99
   2  -1 -12    1.04    1.03
  -2   1  12   -0.43    0.64
   2  -1 -12    0.04    0.65
   2   1 -12   -0.35    0.65
  -2  -1  12    0.77    0.94
   2  -1 -12    0.52    0.97
   2   1 -12    0.64    0.88
   2   1 -12    2.28    0.92
   2   1 -12    1.07    0.71
   2  -1 -12    3.35    1.01
   2   1 -12   -0.41    0.55
   1   1 -12  115.33   11.17
   1  -1 -12  107.53   10.88
  -1  -1  12  108.21   10.94
   1  -1 -12  110.06   12.35
  -1   1  12  102.48    8.68
   1   1 -12  111.95   12.07
   1  -1 -12  111.03   11.64
   1   1 -12  113.43   10.80
   1  -1 -12  113.48   11.61
   1   1 -12  112.68    9.36
   1  -1 -12  108.73   10.28
   1   1 -12  115.01    9.85
   1   1 -12  112.11   11.65
   1  -1 -12  111.66   12.51
   0   3 -10   38.60    4.92
   0   3 -10   37.97    4.17
   0   3 -10   40.77    5.55
   0   3 -10   44.20    6.08
   0  -3 -10   37.94    5.60
   0   3 -10   35.65    5.34
   0  -3 -10   39.90    5.58
   0  -3  10   42.88    6.62
   0   3  10   27.25    4.43
   0  -3 -10   37.69    5.55
   0   3 -10   26.00    4.82
   0  -3 -10   37.97    6.07
   0   3 -10   38.60    4.61
   0  -3 -10   40.59    6.58
   3   0 -12   98.33    9.85
   3   0 -12   91.70    9.60
  -3   0  12   95.72    7.81
   3   0 -12   84.68    8.65
   3   0 -12  100.01    9.63
   3   0 -12   94.94    9.58
   3   0 -12  104.71    8.87
   3   5  -1   16.12    3.53
  -3   5   1   24.42    4.35
   3   5  -1   25.60    6.54
   3  -5  -1   28.22    3.64
  -3   5   1   30.80    7.63
   3   5  -1   25.63    4.53
   3  -5  -1   32.06    4.39
   3   5  -1   30.68    4.99
   3   5  -1   27.89    4.90
   3  -5  -1   15.95    4.56
   3   5  -1   28.32    3.70
  -3  -5   1   34.29    4.65
   3   5  -1   31.85    5.06
   3  -5  -1   27.86    4.10
   3   5  -1   24.19    5.00
  -3   5   1   26.04    4.74
   3   5  -1   29.64    6.57
   0   0  12   96.94    9.67
   0   0 -12  105.04   12.21
   6   1  -9   11.15    2.10
   6  -1  -9   10.74    2.11
   0   0 -12   97.08   10.33
   0   0 -12  107.80    9.88
   6   1  -9   10.22    2.31
   0   0 -12  100.20    9.98
   0   0 -12  102.93   10.62
   6   1  -9    8.33    2.33
   6  -1  -9   12.22    3.41
   0   0 -12  102.28   10.63
   6  -1  -9   12.48    3.72
   6  -1  -9    7.80    1.99
  -6   1   9   11.59    2.28
   6   1  -9    5.68    2.32
   0   0 -12  107.59   10.66
   6  -1  -9   11.97    2.12
   6   1  -9    9.49    2.26
   6   1  -9   10.00    2.19
   6   1  -9   12.28    2.50
  -7   0   7   -0.12    0.83
   7   0  -7    0.34    1.11
   7   0  -7    3.37    1.49
   7   0  -7    1.69    1.09
   7   0  -7    1.18    0.98
   7   0  -7    1.61    1.03
   7  -2  -4   20.57    5.60
   7   2  -4   24.41    4.04
   7  -2  -4   26.92    4.00
   7   2  -4   25.41    4.31
   7   2  -4   27.03    4.31
   7   2  -4   24.25    5.03
   7  -2  -4   28.66    3.89
   7  -2  -4   26.95    4.34
   7   2  -4   20.36    3.92
   7  -2  -4   27.60    6.65
   7   2  -4   24.22    4.34
  -7   2   4   31.74    5.05
   7   2  -4   22.01    3.72
  -6   2  -4   23.02    5.51
  -6  -2  -4   24.34    2.86
   6   2   4   21.86    3.73
   6   2   4   22.90    3.72
   6  -2   4   20.14    2.82
  -6  -2  -4   23.62    5.39
  -6   2  -4   32.68    8.22
  -6   2  -4   16.39    2.61
   6   2   4   17.18    2.85
   6  -2   4   25.51    3.99
   6  -2   4   17.99    2.13
  -6  -2  -4   15.04    2.59
   6  -2   4   16.67    2.88
   2   5   3   -1.21    2.12
   2   5   3    4.25    1.80
  -2  -5  -3    1.15    1.15
   2   5   3    2.76    1.38
   2   5   3    2.69    1.97
   2  -5   3    1.93    0.84
   2   5   3    0.52    0.75
   2  -5   3    3.51    1.24
  -2   5  -3    3.77    2.31
   2  -5   3    1.77    1.10
   2   5   3    2.73    1.36
  -2   5  -3    0.84    0.66
   2  -5   3    1.05    1.16
  -2   5  -3    2.49    1.51
  -2   5  -3   -0.02    1.47
  -2   5  -3    0.95    1.85
   3   5   0   25.45    4.14
   3   5   0   18.80    5.80
  -3   5   0   33.74    4.68
   3  -5   0   32.60    4.82
   3   5   0   28.11    3.63
  -3  -5   0   36.03    5.05
   3   5   0   33.51    4.74
   3   5   0   30.65    6.41
   3   5   0   20.70    4.26
   3  -5   0   29.08    4.09
   3  -5   0   30.83    4.01
  -3   5   0   28.99    6.65
   3   5   0   25.11    4.98
   3  -5   0   16.78    5.14
  -3   5   0   33.44    5.39
   3   5   0   21.21    4.81
   3   5  -2    2.66    1.85
   3  -5  -2    3.13    1.56
  -3  -5   2    2.11    1.03
   3   5  -2    3.73    2.05
   3   5  -2    0.66    1.67
  -3   5   2    0.79    1.31
   3  -5  -2    1.20    1.28
   3   5  -2    1.80    1.26
   3   5  -2    0.32    1.66
  -3   5   2    0.98    1.77
   3  -5  -2    2.05    1.21
   3   5  -2    3.14    1.35
   3   5  -2    1.32    1.69
   3   5  -2    1.97    1.09
  -3   5   2   -0.02    1.89
   3  -5  -2    1.70    1.31
   7   1   2    9.26    2.38
  -7   1  -2    5.33    4.84
  -7   1  -2   10.79    3.12
   7  -1   2    6.05    1.50
   7   1   2   10.07    2.02
   7   1   2    8.46    2.70
   7   1   2    7.30    2.15
   7   1   2    7.02    1.58
   7   1   2    8.87    2.22
   7  -1   2    4.15    2.12
   7  -1   2    6.51    1.56
   7  -1   2    5.79    1.91
  -7  -1  -2    6.18    1.92
   7   1   2    7.02    2.28
   7  -1   2    7.42    1.84
   6  -2  -8   18.48    3.09
   6   2  -8   19.47    4.56
   6   2  -8   16.36    3.87
   6  -2  -8   18.81    3.19
   6  -2  -8   20.54    3.18
  -6   2   8   21.54    3.75
   6   2  -8   18.72    3.42
   6  -2  -8   27.18    5.21
   6  -2  -8   24.67    5.55
   6   2  -8   22.56    4.26
   6   2  -8   20.14    3.77
   6   2  -8   19.50    3.14
   5  -4  -4   14.25    2.45
   5   4  -4   12.84    3.22
   5   4  -4   11.55    3.35
   5   4  -4   13.75    3.91
   5  -4  -4   15.07    3.03
  -5   4   4    6.50    3.47
   5  -4  -4   11.94    2.57
   5  -4  -4   17.07    2.83
   5   4  -4   11.36    4.55
   5   4  -4   15.10    3.70
  -5   4   4   14.31    4.44
   5   4  -4   13.65    3.12
   5   4  -4   15.48    2.99
  -5   4   4    5.55    2.27
   5  -4  -4   14.57    3.59
   5  -4  -4   13.79    4.08
  -4  -4  -4   51.18    4.20
  -4   4  -4   38.10    6.13
   4  -4   4   55.82    6.23
   4   4   4   51.36    5.43
   4  -4   4   43.86    5.27
   4   4   4   52.35    6.30
  -4   4  -4   72.43   15.79
   4   4   4   35.64    6.13
  -4   4  -4   53.82    8.92
  -4  -4  -4   47.99    5.80
   4  -4   4   52.12    4.68
   4  -4   4   38.13    4.55
  -4  -4  -4   39.04    5.41
   4  -4   4   46.20    4.53
  -4   4  -4   54.55    6.09
   4   4   4   49.38    7.00
  -4   4  -4   35.57    5.51
   4   4   4   31.01    5.04
   4   4   4   47.04    7.09
  -1   5   5    0.66    1.01
  -1   5   5    1.06    1.16
  -2   0 -11   26.52    4.91
   1   5  -5    0.66    1.14
   1   5  -5    0.29    0.82
  -2   0 -11   26.25    4.18
  -1  -5   5    2.47    0.72
   1  -5  -5   -0.28    1.14
   2   0  11   25.97    4.52
  -1   5   5   -0.14    0.55
   1   5  -5    0.54    0.89
  -1  -5   5    1.80    0.84
  -2   0 -11   26.25    4.59
   2   0  11   16.23    2.63
   1   5  -5    0.00    0.73
  -2   0 -11   23.77    3.71
   1  -5  -5    0.15    0.75
  -2   0 -11   21.88    4.46
   1  -5  -5    0.32    0.91
   1  -5  -5    0.06    0.96
   1   5  -5   -0.06    0.84
   1  -5  -5   -0.10    0.90
  -1   5   5    1.01    1.70
  -2   0 -11   26.06    4.67
  -4   2  -8    3.95    2.38
   4  -2   8    9.78    2.79
  -4   2  -8    7.44    2.92
   4  -2   8    6.89    1.73
  -4  -2  -8    8.02    3.26
  -4  -2  -8    6.09    2.18
  -4   2  -8    5.29    1.85
  -4   2  -8    6.94    3.00
  -4   2  -8    5.92    1.88
  -4  -2  -8    5.15    2.04
   4   2   8    6.04    2.25
  -4  -2  -8    7.74    2.34
  -4   2  -8    4.63    1.46
   4   2   8    6.47    2.65
   4   0   9    9.94    2.44
  -4   0  -9    9.44    3.62
  -4   0  -9   11.54    2.65
  -4   0  -9    9.83    3.58
  -4   0  -9    8.23    1.80
  -4   0  -9   12.67    3.11
  -4   0  -9   10.37    3.31
   4   0   9   11.54    3.23
  -2   4  -7   18.62    4.22
  -2  -4  -7   19.76    4.11
  -2   4  -7   18.00    3.38
  -2   4  -7   23.27    3.85
  -2   4  -7   21.57    3.98
   2   4   7   14.20    2.75
  -2   4  -7   16.70    4.23
  -2  -4  -7   26.50    4.01
   2  -4   7   26.83    3.73
  -2  -4  -7   20.16    3.02
  -2   4  -7   21.91    2.87
   2  -4   7   18.54    2.31
  -2   4  -7   22.07    4.41
   2  -4   7   20.96    3.39
  -2  -4  -7   21.18    4.08
   2   4   7   20.59    3.33
  -2  -4  -7   24.20    4.56
   0   5  -5   10.75    2.36
   0   5  -5   15.24    2.83
   0   5  -5   11.39    2.12
   0  -5  -5   12.20    2.38
  -5   3   8   43.09    6.27
   5  -3  -8   39.67    4.95
   5  -3  -8   42.13    5.29
   5   3  -8   51.24    6.47
   0  -5   5   11.12    2.42
   0  -5  -5   11.79    2.03
   5   3  -8   47.59    7.06
   0  -5  -5   17.82    2.91
   5  -3  -8   46.38    7.15
   0  -5  -5    6.67    2.36
   5   3  -8   39.98    5.23
   0  -5   5   10.00    2.34
   0   5   5   13.34    4.15
   5  -3  -8   31.57    5.74
   0   5  -5   13.70    3.17
   0   5   5   10.37    2.13
   0   5   5    9.40    4.39
   5   3  -8   45.92    5.83
   0  -5  -5   12.08    2.29
   0   5  -5   10.32    3.47
   5   3  -8   47.29    6.89
   5  -3  -8   53.35    9.05
   5   3  -8   43.78    5.37
   5  -3  -8   40.52    4.65
   7  -2   0    5.58    1.54
   7  -2   0    3.77    1.56
   7  -2   0    5.83    1.45
  -7   2   0    5.51    3.20
   7   2   0    6.50    2.10
   7  -2   0    4.57    2.02
   7  -2   0    4.36    3.42
   7  -2   0    2.65    1.56
   7   2   0    4.65    2.08
   7   2   0    5.75    1.94
   7   2   0    2.36    2.13
   7   2   0    4.24    2.00
   7   2   0    4.73    2.50
  -3   3  -8   23.24    3.79
  -3   3  -8   20.90    4.28
  -3   3  -8   18.74    3.65
  -3   3  -8   17.15    3.23
  -3  -3  -8   19.90    3.50
  -3   3  -8   20.53    3.81
   3   3   8   20.81    4.17
  -3  -3  -8   21.75    4.55
   3   3   8   16.11    3.20
  -3  -3  -8   23.36    4.08
  -3   3  -8   16.26    4.65
  -3  -3  -8   18.39    3.14
   3  -3   8   22.53    4.00
   3  -3   8   21.30    3.25
  -3  -3  -8   14.66    3.11
  -2  -3  -9   49.66    5.89
   2  -3   9   40.83    4.80
   2   3   9   43.92    6.21
   2   3   9   37.53    4.61
  -2  -3  -9   51.05    6.05
  -2  -3  -9   40.55    6.47
  -2   3  -9   49.59    6.73
  -2   3  -9   50.72    6.21
   2  -3   9   49.75    6.54
  -2   3  -9   46.12    5.89
  -2   3  -9   51.42    6.24
  -2  -3  -9   49.64    6.90
  -2  -3  -9   53.25    7.47
  -2   3  -9   59.58    8.18
  -2   3  -9   44.13    5.95
   5   4   1   45.03    6.17
   5   4   1   36.61    6.40
   5   4   1   40.24    9.28
   5   4   1   43.04    5.54
   5   4   1   35.10    5.77
  -5   4  -1   37.82    9.50
  -5   4  -1   22.39    5.38
  -5   4  -1   44.08    7.55
   5   4   1   34.93    6.43
   5  -4   1   46.20    5.32
  -5   4  -1   36.60    4.58
   5  -4   1   32.59    6.26
   5  -4   1   38.43    4.78
   5   4   1   27.68    4.96
   5  -4   1   43.30    4.61
   5   4   1   38.45    5.13
   5  -4   1   42.67    4.56
   3   3 -10   26.16    4.24
   3  -3 -10   17.60    3.29
   3  -3 -10   27.02    4.24
   3   3 -10   27.49    3.95
   3  -3 -10   24.61    4.82
   3   3 -10   29.62    5.03
   3   3 -10   20.61    3.41
   3  -3 -10   23.95    5.31
   3   3 -10   28.59    4.33
   3  -3 -10   22.15    2.71
   3  -3 -10   29.87    4.86
   3   3 -10   27.51    4.61
  -3   5  -1   11.03    2.83
   3   5   1   12.31    3.23
   3   5   1    7.45    2.57
  -3  -5  -1   11.59    3.03
   3   5   1    4.79    2.40
   3   5   1    9.39    2.74
   3   5   1    5.82    2.19
   3   5   1   11.07    3.74
   3  -5   1   10.04    2.22
   3   5   1   12.86    2.83
   3   5   1    9.60    3.91
   3  -5   1   12.53    2.68
  -3   5  -1   12.66    2.98
  -3   5  -1   13.06    4.25
   3   5   1    7.76    2.99
   3  -5   1   10.32    2.28
  -3   5  -1    3.06    3.78
   3   1  10   48.76    6.89
  -3   1 -10   45.78    5.31
   3  -1  10   44.04    5.03
  -3   1 -10   55.49    7.90
  -3  -1 -10   54.69    7.19
  -3   1 -10   51.74    7.59
  -3   1 -10   50.65    8.22
  -3   1 -10   49.15    6.87
   3   1  10   50.20    6.37
  -3   1 -10   44.74    7.15
  -3  -1 -10   54.33    6.96
  -3  -1 -10   53.02    6.45
  -3  -1 -10   59.85    8.48
  -3   1 -10   49.69    6.24
  -3  -1 -10   44.85    5.26
   3  -1  10   56.63    7.49
  -3  -1 -10   53.22    9.49
   3  -5  -3   29.27    4.01
   3   5  -3   26.12    5.65
   3   5  -3   31.01    4.17
   3   5  -3   29.70    4.38
   3   5  -3   34.74    5.22
   3   5  -3   42.70    6.42
   3  -5  -3   33.85    4.67
  -3  -5   3   30.91    4.35
  -3   5   3   33.23    5.27
   3  -5  -3   33.83    4.79
   3   5  -3   30.45    5.79
   3  -5  -3   26.59    4.29
  -3   5   3   37.25    7.57
   3   5  -3   18.74    4.08
   3   5  -3   26.23    6.18
   3  -5  -3   26.06    5.44
  -3   5   3   34.41    5.04
   3  -1 -12   20.11    3.43
   3  -1 -12   17.38    4.20
   3  -1 -12   20.37    4.48
   3   1 -12   21.78    3.54
   3   1 -12   22.86    3.65
   3   1 -12   23.45    3.00
   3   1 -12   22.23    4.22
   3   1 -12   22.63    3.40
  -3   1  12   18.83    2.48
   3  -1 -12   18.45    3.44
   3  -1 -12   21.42    4.17
  -3  -1  12   21.34    3.64
   3   1 -12   21.27    3.95
   7   2  -5    0.58    1.57
   7  -2  -5    3.41    1.51
   7   2  -5    1.49    1.59
   7   2  -5    3.50    1.40
   7   2  -5    2.24    1.59
   7  -2  -5    1.46    2.00
   7   2  -5    0.78    1.47
   7  -2  -5    3.66    1.37
   7  -2  -5   -1.17    2.20
   7   2  -5    0.49    2.12
   7   2  -5    2.65    1.24
   7  -2  -5    0.47    1.37
  -7   2   5    3.77    1.56
   7   2  -5    2.45    1.46
  -3   4  -6   28.82    5.53
  -3  -4  -6   17.97    3.79
  -3  -4  -6   29.68    4.83
  -3   4  -6   28.28    4.94
   3   4   6   26.73    3.83
   0  -1 -12   13.40    2.78
   0   1 -12   10.37    3.10
  -3   4  -6   36.37    4.64
  -3   4  -6   26.09    3.88
   0  -1 -12   13.69    3.53
   0   1 -12    9.07    2.92
   3   4   6   22.15    3.94
  -3   4  -6   26.91    6.62
   0   1 -12    5.78    2.29
   0   1  12   11.79    2.54
  -3  -4  -6   33.33    3.77
   3   4   6   32.07    4.25
   0   1 -12   11.44    2.94
   0  -1  12   11.28    2.84
   3  -4   6   16.70    2.88
   3  -4   6   32.47    4.68
   3  -4   6   18.09    3.14
  -3  -4  -6   34.52    4.89
   3  -4   6   31.65    4.31
   0  -1 -12   12.57    3.34
   3  -4   6   28.10    2.77
   0  -1 -12   14.23    3.19
   0   1 -12   11.43    3.50
   0   1 -12   13.65    2.62
   3   4   6   30.75    5.46
   0   1 -12   10.40    2.48
   0  -1 -12   14.16    3.17
   7   1  -7   23.79    3.78
   7   1  -7   28.50    4.18
   7   1  -7   19.63    2.49
   6   3   2   65.42    7.94
   7   1  -7   27.26    4.09
   6   3   2   56.00    6.70
   6   3   2   74.78    8.04
   6  -3   2   71.71    7.16
   6   3   2   74.15    9.11
   7  -1  -7   17.45    4.38
  -6   3  -2   53.04    6.51
  -6   3  -2   77.98   16.61
   6  -3   2   65.39    7.34
   6  -3   2   68.45    7.03
   6  -3   2   60.76    9.97
   7  -1  -7   24.43    3.49
   7   1  -7   15.37    4.23
   6  -3   2   61.82    6.84
   6  -3   2   65.80    6.28
  -7   1   7    8.19    3.73
  -6  -3  -2   51.37    8.24
   6   3   2   65.83    8.41
   7  -1  -7   22.94    3.50
  -6   3  -2   82.21   12.50
   6   3   2   70.36    8.54
   7   1  -7   23.50    3.57
   7   1  -7   17.25    3.97
   7  -1  -7   26.59    3.66
   7  -1  -7   27.52    5.54
   3   4  -8   24.67    4.26
   3  -4  -8   23.45    3.17
   3   4  -8   24.07    3.58
   3  -4  -8   19.89    3.14
   3  -4  -8   20.96    3.25
   3  -4  -8   30.09    5.86
   3  -4  -8   25.13    3.56
   3   4  -8   39.59    6.90
   3   4  -8   26.66    4.24
   3   4  -8   29.76    4.90
   3   4  -8   29.11    4.00
   3  -4  -8   24.00    4.75
  -3   4   8   29.33    4.75
   3   4  -8   25.77    4.19
   3  -4  -8   23.24    4.37
  -1  -4  -8   53.92    7.06
   1  -4   8   49.02    6.10
  -1  -4  -8   44.61    3.84
  -1  -4  -8   51.12    7.00
  -1  -4  -8   52.37    7.58
  -1   4  -8   45.33    5.77
   1   4   8   44.67    5.61
  -1   4  -8   49.30    6.59
  -1  -4  -8   50.00    5.64
  -1   4  -8   28.43    6.72
   1  -4   8   48.54    5.02
  -1   4  -8   51.09    6.80
  -1   4  -8   48.99    5.90
  -1   4  -8   56.71    5.94
  -1  -4  -8   52.50    6.22
   1  -4   8   46.49    4.21
  -1   4  -8   45.74    5.10
   6  -3  -6   49.73    8.31
   6  -3  -6   45.66    5.62
   6   3  -6   55.78    8.19
   6   3  -6   40.14    5.91
   6   3  -6   44.17    7.50
   6  -3  -6   51.54    5.79
  -6   3   6   42.74    6.90
   6   3  -6   42.91    5.47
   6  -3  -6   49.46    6.34
   6   3  -6   40.53    5.56
   6   3  -6   43.22    6.72
   6   3  -6   44.06    6.66
   6  -3  -6   58.19    8.90
   4  -4  -7   13.92    2.31
  -4   4   7   19.93    4.14
   4   4  -7   18.45    4.74
   4   4  -7    5.96    2.40
   4   4  -7   16.24    3.09
   5   0 -11   87.73    7.79
   5   0 -11   89.31    9.60
  -4   4   7    9.38    3.15
   4   4  -7   17.40    3.50
   4   4  -7   16.25    3.83
   4  -4  -7   17.47    2.93
   5   0 -11   74.98    7.53
   4  -4  -7   20.32    5.21
   5   0 -11   94.44    7.59
   4  -4  -7   16.12    3.56
   5   0 -11   89.45    7.38
   4   4  -7   15.86    3.30
   4   4  -7   13.96    2.25
   5   0 -11  104.33    7.47
   4   4  -7   17.53    3.77
   4  -4  -7   14.49    2.67
   4  -4  -7   16.54    3.71
   5   0 -11   91.14    6.96
   5   0 -11   84.47    9.16
  -7   0  -3  320.55   26.51
   7   0   3  303.68   23.80
  -7   0  -3  278.22   34.27
  -5   3  -5   25.89    4.14
   7   0   3  309.07   26.78
   5  -3   5   24.27    3.76
  -5  -3  -5   24.96    4.10
  -5   3  -5   20.32    7.89
  -5  -3  -5   24.95    3.02
  -5   3  -5   29.42    5.92
   5  -3   5   21.39    2.46
   5   3   5   18.94    3.94
   5   3   5   27.49    4.56
  -5  -3  -5   26.57    5.90
   5  -3   5   25.79    4.07
   5  -3   5   15.74    2.68
   5   3   5   23.19    4.37
   7   0   3  305.93   19.31
   5   3   5   24.89    5.26
   7   0   3  326.70   24.21
   7   0   3  254.42   20.74
   5   3   5   13.95    3.33
  -1   2 -11   14.32    2.85
  -1  -2 -11   16.27    3.50
   1  -2  11   15.15    3.62
  -1   2 -11   14.15    3.11
  -1  -2 -11   15.30    4.45
  -1   2 -11   18.89    3.68
  -1  -2 -11   13.53    3.87
  -1  -2 -11   17.32    3.68
   1   2  11   11.39    2.54
  -1   2 -11   18.65    3.50
  -1  -2 -11   14.36    3.46
  -1  -2 -11   15.16    3.68
  -1   2 -11   13.06    3.64
   1   2  11    7.56    2.33
  -1   2 -11   12.36    2.94
   2   5  -5    2.34    1.18
  -2   5   5    1.42    1.34
  -2   5   5    7.87    2.10
   2  -5  -5    0.48    1.02
   2   5  -5    0.56    1.01
   2   5  -5    0.95    1.42
   2  -5  -5    0.99    0.96
   2   5  -5    0.96    1.23
   2   5  -5    0.52    1.20
   2  -5  -5    0.98    1.09
   2  -5  -5    0.78    1.09
  -2  -5   5    1.11    0.81
  -2  -5   5    0.44    1.22
   2  -5  -5    1.10    1.43
  -2   5   5    2.69    1.60
   2   5  -5   -0.82    1.63
   2  -1  11    2.80    1.80
  -2  -1 -11    5.58    1.68
   2   1  11    1.15    1.20
  -2  -1 -11    1.62    1.96
  -2   1 -11    6.09    2.09
  -2   1 -11    3.09    1.67
  -2  -1 -11    2.46    2.52
  -2   1 -11    3.19    1.48
   2   1  11    3.06    1.54
  -2  -1 -11    2.62    2.00
  -2   1 -11    2.82    2.08
  -2  -1 -11    4.52    1.92
   2  -1  11    1.51    1.15
  -2  -1 -11    4.66    1.58
  -2   1 -11    1.93    1.54
  -2   1 -11    1.00    1.81
  -2   1 -11    3.85    2.12
  -4   1  -9    4.15    2.00
   4  -1   9    3.60    1.49
  -4   1  -9    2.35    2.06
  -4   1  -9    1.78    1.33
  -4   1  -9    7.24    2.47
  -4  -1  -9    3.42    2.62
  -4   1  -9    1.53    2.19
  -4  -1  -9    3.59    1.35
   4   1   9    2.65    1.90
  -4  -1  -9    3.94    2.05
  -4   1  -9    3.31    1.65
  -4  -1  -9    2.65    1.94
   4  -1   9    4.75    2.17
  -4  -1  -9    3.10    1.56
   4   1   9    3.18    1.89
   5  -4  -5   49.38    7.76
   5   4  -5   44.01    5.71
   5  -4  -5   44.01    5.56
  -5   4   5   37.91    6.49
   5   4  -5   56.43    8.91
   5   4  -5   43.94    5.76
  -5   4   5   29.56    6.96
   5  -4  -5   41.64    6.92
   5   4  -5   46.80    7.29
   5  -4  -5   50.23    5.97
   5   4  -5   42.62    6.17
   5  -4  -5   45.19    5.77
   5   4  -5   40.09    5.82
   5  -4  -5   33.21    4.24
   5   4  -5   44.01    8.05
   5   2 -10    5.61    2.22
   5   2 -10    5.71    2.10
   5   2 -10    7.61    2.30
   5  -2 -10    6.43    1.62
   5   2 -10    6.67    1.96
   5  -2 -10    4.92    2.36
   5   2 -10    4.49    1.16
   5  -2 -10    4.83    1.77
   5  -2 -10    5.87    2.29
   5   2 -10    5.61    1.50
   5  -2 -10    4.55    1.35
   7  -2   1   59.36   11.17
   7  -2   1   48.72    6.45
   7  -2   1   56.07    7.24
   7  -2   1   57.11    5.66
   7  -2   1   60.14    6.94
   7  -2   1   58.01    6.08
   7   2   1   58.92    7.66
  -7   2  -1   64.56   15.31
  -7   2  -1   64.99   10.42
   7   2   1   56.26    6.43
   7   2   1   67.74    7.59
   7   2   1   59.99    8.00
   7   2   1   50.04    8.68
   7   2   1   65.93    7.86
   1   5   5   19.12    3.68
   1  -5   5   19.56    2.82
  -1  -5  -5   24.47    3.53
   1  -5   5   17.85    3.05
  -1   5  -5   14.60    3.06
  -1   5  -5   19.42    3.08
  -1   5  -5   22.95    3.91
   1  -5   5   19.61    3.28
  -1  -5  -5   16.81    3.15
  -1   5  -5   15.50    4.01
   1   5   5   24.18    6.21
  -1  -5  -5   16.54    2.91
   1  -5   5   25.04    3.38
  -1  -5  -5   15.90    3.62
  -1   5  -5   23.01    4.72
  -1  -5  -5   26.05    4.34
  -1   5  -5   23.31    2.75
  -4   3  -7   17.75    5.10
  -4  -3  -7   12.42    2.58
  -4   3  -7   19.40    4.79
  -4  -3  -7   20.30    3.06
  -4  -3  -7   18.87    4.48
  -4   3  -7   13.39    3.12
  -4   3  -7   20.92    4.55
   4   3   7   10.08    2.99
   4  -3   7   16.89    3.25
  -4   3  -7   10.89    2.73
  -4  -3  -7   14.68    3.31
  -4   3  -7   17.83    3.27
   4   3   7   16.91    3.12
   4   3   7   18.17    3.71
   4  -3   7   17.63    3.17
   3  -5   2    0.17    0.86
  -3   5  -2   -0.67    2.04
  -3  -5  -2    0.12    1.15
   3   5   2    1.43    1.35
   3   5   2    0.22    1.32
   3  -5   2    1.70    1.02
   3   5   2    2.61    1.15
   3   5   2    0.23    0.76
   3   5   2    3.03    1.79
   3  -5   2   -0.14    0.89
   3   5   2    0.67    1.14
  -3   5  -2    3.12    1.45
   3   5   2   -0.23    1.10
   3   5   2    0.80    1.15
  -3   5  -2   -0.02    1.09
  -3   5  -2    0.18    1.26
  -1   3 -10   62.92    7.74
  -1  -3 -10   66.59    8.66
   1  -3  10   69.41    8.47
  -1  -3 -10   63.32    8.01
  -1   3 -10   67.91    7.42
  -1   3 -10   77.04    9.01
  -1   3 -10   70.90    6.86
  -1  -3 -10   70.63    8.31
   1   3  10   47.24    6.18
  -1  -3 -10   65.77    7.96
  -1   3 -10   67.51    6.83
  -1  -3 -10   65.51    7.45
   1  -3  10   46.83    4.98
   1   3  10   41.11    4.78
  -1   3 -10   67.98    7.98
   3  -5  -4    6.38    2.01
  -3   5   4    4.94    1.95
   3   5  -4    7.77    1.80
   3   5  -4    7.20    1.99
   3   5  -4    3.34    1.91
   3   5  -4    3.45    1.61
  -3   5   4    6.64    3.35
  -3  -5   4    4.78    1.55
   3  -5  -4    4.45    2.51
   3   5  -4    4.47    2.72
   3  -5  -4    3.27    1.63
   3  -5  -4    6.87    1.93
   3   5  -4    4.18    2.06
   3  -5  -4    7.25    1.82
   3  -5  -4    1.33    1.70
   3   5  -4    6.86    2.78
   3   5  -4    3.07    2.01
  -3   5   4    5.34    2.37
  -6   0  -6    8.49    1.78
  -6   0  -6    8.25    2.90
  -6   0  -6    9.88    4.19
  -6   0  -6    6.57    3.78
   6   0   6   11.07    3.08
   6   0   6    6.04    2.42
  -2   5  -4   14.62    3.50
  -2   5  -4    7.81    1.62
   2   5   4    7.81    2.86
  -2  -5  -4    9.87    1.71
   2  -5   4    8.86    2.32
   2   5   4    9.11    4.07
  -2  -5  -4   11.39    2.38
  -2   5  -4   14.09    2.82
  -2   5  -4   10.78    3.55
   2  -5   4   11.42    2.04
   2  -5   4   11.27    2.25
  -2   5  -4    9.20    3.31
   2   5   4    8.88    1.60
   2   5   4   13.27    3.33
   2  -5   4    9.89    2.46
   4   2 -11    2.20    1.29
   5  -4   2    3.64    1.81
   4  -2 -11    1.71    1.44
   5  -4   2    3.78    1.81
   4   2 -11    1.98    1.04
   4  -2 -11    1.41    0.73
   5   4   2    4.72    1.81
   4   2 -11    1.42    1.33
   5   4   2    3.22    2.23
   4   2 -11    0.73    1.46
   4  -2 -11    3.48    1.61
   5   4   2    2.83    1.75
   4  -2 -11    2.20    1.47
  -5   4  -2    0.86    4.60
   4   2 -11    1.54    1.44
   5   4   2    3.87    1.77
   5  -4   2    6.39    1.82
  -5  -4  -2    1.47    1.24
  -5   4  -2    1.73    2.76
  -5   4  -2    4.47    1.45
   5   4   2    2.93    2.18
   4  -2 -11    1.47    1.62
   5   4   2    5.12    2.05
   5  -4   2    3.96    1.38
  -5   4  -2    2.11    1.44
   5  -4   2    4.43    1.37
   4   0 -12    0.34    0.84
   4   0 -12   -0.04    0.66
   4   0 -12    2.40    0.95
   4   0 -12    0.06    0.84
  -4   0  12   -0.50    0.67
   4   0 -12    2.10    0.91
   6   0 -10    1.33    1.36
   6   0 -10    0.34    1.04
   6   0 -10    0.82    0.75
   6   0 -10    1.46    0.74
   6   0 -10    2.70    0.97
   6   0 -10    2.31    0.93
  -6   0  10    0.61    0.79
   6   0 -10    0.70    0.77
  -1   0 -12    1.32    1.69
  -1   0 -12    0.71    1.70
  -1   0 -12    3.20    1.70
   1   0  12    2.60    1.58
  -1   0 -12    0.60    1.57
  -1   0 -12    1.91    2.07
  -1   0 -12    2.55    1.48
  -1   0 -12    3.03    1.95
   7   0  -8   18.36    3.37
   7   0  -8   22.16    3.43
   7   0  -8   16.37    4.66
   7   0  -8   21.65    3.44
   7   0  -8   18.93    3.08
   5   1 -11   28.94    3.49
   5  -1 -11   33.13    5.11
   5  -1 -11   30.31    4.69
   5  -1 -11   27.23    4.15
   5   1 -11   27.58    3.21
   5   1 -11   28.70    4.09
   5   1 -11   27.59    4.37
   5  -1 -11   33.33    3.50
   5   1 -11   33.83    3.76
   5   1 -11   35.28    4.04
   5  -1 -11   32.46    3.82
   5  -1 -11   22.26    2.88
   7  -1   3   40.42    3.67
   7  -1   3   43.07    4.94
   7  -1   3   33.97    5.32
  -7   1  -3   39.95    9.45
   7   1   3   31.52    3.83
   7   1   3   41.95    5.44
  -7   1  -3   40.88    6.75
   7  -1   3   30.85    3.53
   7  -1   3   32.61    4.38
  -7  -1  -3   20.54    5.08
   7   1   3   40.40    5.49
   7   1   3   41.02    4.69
  -7  -1  -3   40.44    4.71
   7   1   3   33.97    5.40
   7   1   3   40.80    6.21
  -5   0  -8    7.01    3.12
  -5   0  -8    4.61    1.95
   5   0   8    6.69    2.69
  -5   0  -8    7.68    2.35
   5   0   8    6.03    2.01
  -5   0  -8    6.37    3.21
   7  -2  -6   24.71    3.86
  -7   2   6   24.59    4.31
   7  -2  -6   22.29    3.74
   7   2  -6   23.71    3.71
   7  -2  -6   23.05    5.83
   7   2  -6   25.19    4.19
   7   2  -6   16.48    4.78
   7   2  -6   18.60    3.80
   7   2  -6   24.88    4.56
   7   2  -6   20.44    4.91
   7   2  -6   19.57    3.46
   7  -2  -6   31.25    6.29
   7  -2  -6   25.86    4.30
   1  -4  -9   47.98    7.22
   1  -4  -9   47.85    6.60
   1   4  -9   43.09    6.06
   1  -4  -9   47.10    6.57
   1  -4  -9   47.82    7.67
   1   4  -9   46.17    6.57
   1   4  -9   44.99    5.38
   1  -4  -9   46.00    6.30
   1   4  -9   44.46    6.46
   1  -4  -9   38.20    5.79
   1   4  -9   42.76    5.53
   1  -4  -9   45.13    3.94
   1   5  -6   50.66    7.86
  -1   5   6   57.01    8.67
   1  -5  -6   39.64    4.78
   1  -5  -6   34.19    4.68
  -1  -5   6   37.87    4.63
   1   5  -6   45.71    5.24
   1   5  -6   44.27    6.75
  -1   5   6   47.37    8.45
  -1  -5   6   34.00    5.32
   1   5  -6   37.32    4.99
   1  -5  -6   31.13    5.65
   1  -5  -6   41.60    4.59
   1  -5  -6   34.30    5.14
   1   5  -6   51.14    5.61
   1   5  -6   39.49    5.65
  -5   2  -7    2.98    1.80
   5  -2   7    4.86    1.77
  -5   2  -7    4.45    3.16
   5   2   7    5.57    2.61
   5   2   7    1.96    1.48
  -5  -2  -7    5.58    1.71
  -5   2  -7    3.32    2.77
   5   2   7    6.22    1.89
  -5  -2  -7    5.86    2.86
  -5  -2  -7    4.26    1.85
   5  -2   7    5.26    2.08
  -5   2  -7    6.01    1.71
  -5  -2  -7    4.18    1.70
   4   4   5    3.02    1.97
   4   4   5    1.25    1.26
   2  -4  -9   19.43    3.71
   2  -4  -9   38.95    6.62
   2   4  -9   34.42    6.09
   2  -4  -9   36.91    5.66
   2   4  -9   30.46    3.74
   4  -4   5    3.08    1.00
  -2  -4   9   26.64    4.15
  -4   4  -5    1.20    1.45
   4  -4   5    1.86    1.11
   4   4   5    2.94    1.46
   2  -4  -9   41.30    6.32
  -4   4  -5    1.41    3.18
   2   4  -9   31.41    4.76
  -4  -4  -5    2.19    0.87
   4   4   5    2.38    1.84
  -4  -4  -5    5.88    1.64
   2  -4  -9   37.49    3.79
   4  -4   5    1.32    1.01
   2   4  -9   34.88    5.26
   2   4  -9   34.22    4.99
  -4   4  -5    0.58    2.40
  -4   4  -5    2.54    1.45
   2  -4  -9   35.50    5.38
   2   4  -9   35.47    5.61
   2  -4  -9   33.70    4.97
   4  -4   5    1.50    0.88
  -4   4  -5    0.64    1.33
   4  -4   5    2.27    1.51
  -4  -4  -5    0.60    1.38
   4   4   5    0.99    1.42
   0  -5  -6    5.01    2.13
   0   5  -6   11.08    2.16
   0  -5  -6   17.46    3.06
   0  -5  -6   11.31    2.35
   0   5  -6    7.69    2.56
   0   5  -6    9.47    2.59
   0  -5   6   10.42    2.33
   0  -5  -6   14.64    2.83
   0  -5  -6   11.41    2.45
   0  -5  -6   15.83    2.31
   0   5  -6   11.30    3.38
   0   5  -6    9.66    2.47
   0   5   6   10.22    4.27
   0   5   6    6.55    2.05
   0  -5   6    9.39    2.17
   6  -2   5   59.19    7.28
   6  -2   5   62.07    6.84
  -6   2  -5   63.69    6.02
   6  -2   5   51.18    6.25
  -6  -2  -5   62.77    6.40
   6  -2   5   57.57    5.38
  -6  -2  -5   66.00    9.93
  -6  -2  -5   50.36    5.95
   6   2   5   47.03    5.85
   6   2   5   58.29    8.22
  -6   2  -5   64.61   10.12
   6   2   5   66.98    7.78
   6   2   5   59.94    6.92
  -6   2  -5   76.73   14.28
  -6   1  -6   47.05    8.41
   6  -1   6   45.70    5.70
  -6   1  -6   49.78    7.03
  -6   1  -6   35.55    4.78
  -6  -1  -6   44.65    8.36
  -6  -1  -6   46.63    5.36
  -6  -1  -6   36.17    4.16
   6  -1   6   38.35    6.48
   6   1   6   41.18    5.28
   6   1   6   36.89    6.14
  -6  -1  -6   34.24    5.97
   6   1   6   43.23    5.87
   6   3   3    2.70    1.60
  -6   3  -3    2.49    2.71
   6   3   3    1.70    1.56
  -6   3  -3    2.36    1.07
   6   3   3    1.07    1.14
   6   3   3    1.29    1.71
   6   3   3   -0.07    1.53
   6   3   3    0.99    1.50
  -6   3  -3    2.57    5.18
  -6  -3  -3    0.78    1.66
   6  -3   3    3.11    1.24
   6  -3   3    3.76    1.46
   6  -3   3    1.36    0.98
   6  -3   3    1.66    1.00
   6  -3   3    1.86    1.14
   2   2 -12   51.27    6.57
   2  -2 -12   50.36    7.94
   2   2 -12   50.33    4.85
   2  -2 -12   48.45    6.32
   2  -2 -12   47.51    6.53
   2   2 -12   52.92    6.66
   2   2 -12   49.60    6.47
   2   2 -12   45.02    5.05
   2  -2 -12   53.12    7.71
   2  -2 -12   54.42    7.86
   2  -2 -12   48.91    7.15
   2   2 -12   52.15    7.73
  -2  -2  12   49.45    6.73
   2   2 -12   49.39    4.87
   1  -2 -12   11.01    3.31
   1  -2 -12   13.54    3.32
   1   2 -12   12.60    3.28
   1  -2 -12   10.63    2.96
   1   2 -12    8.82    2.89
   1   2 -12    7.92    2.04
   1  -2 -12    8.80    2.58
   1   2 -12    9.02    2.18
   1  -2 -12    9.05    3.29
   1   2 -12    9.33    2.70
   1   2 -12    8.28    2.28
   1  -2 -12   10.96    3.49
  -1  -2  12   10.39    2.66
   6   2  -9   40.96    6.39
   6  -2  -9   45.74    5.28
   6   2  -9   44.95    5.63
   6   2  -9   37.39    5.02
   6  -2  -9   39.08    4.62
  -6   2   9   44.56    6.00
   6  -2  -9   59.89    9.04
   6   2  -9   38.71    4.99
   6  -2  -9   35.14    4.38
   6   2  -9   44.42    7.71
   6   2  -9   40.27    5.45
   6  -2  -9   42.07    7.48
   6   3  -7   62.22   10.53
   6   3  -7   56.17    8.01
   6  -3  -7   54.16    7.65
   0  -4  -9    6.53    2.15
   0  -4  -9    5.00    2.77
   6   3  -7   62.48    8.07
   6   3  -7   70.73    8.97
   6   3  -7   60.92    9.69
   0  -4   9    2.72    2.07
   0  -4   9    1.68    1.15
   0   4  -9    5.28    2.14
  -6   3   7   67.34    8.28
   0   4  -9    3.04    1.97
   0   4  -9    5.61    1.75
   0   4   9    2.52    1.99
   6  -3  -7   77.01   11.87
   0   4  -9    2.83    1.49
   6  -3  -7   61.26    7.69
   6   3  -7   53.65    6.47
   6  -3  -7   65.40    9.97
   0  -4  -9    7.39    2.12
   6  -3  -7   65.46    7.11
   0   4  -9    2.16    1.67
   0  -4  -9    3.97    1.80
   6   3  -7   65.11    7.98
   0  -4  -9    4.50    1.77
   4  -1 -12   23.42    4.70
   4  -1 -12   24.61    3.97
   4   1 -12   23.22    3.61
   4   1 -12   25.98    4.21
   4   1 -12   28.12    4.05
   4  -1 -12   25.18    4.29
   4   1 -12   21.91    3.98
   4   1 -12   27.85    3.76
   4  -1 -12   22.62    4.65
   5  -4  -6   26.20    5.73
   5   4  -6   24.33    4.59
   5  -4  -6   28.62    4.49
   5   4  -6   29.02    6.17
   5   4  -6   31.37    6.75
  -5   4   6   31.06    5.66
  -5   4   6   20.09    5.61
   5   4  -6   24.83    4.05
   5   4  -6   30.50    5.54
   5  -4  -6   26.95    6.54
   5   4  -6   26.80    4.90
   5   4  -6   28.77    5.15
   5  -4  -6   24.82    3.82
   5  -4  -6   26.99    4.50
   4   3 -10    8.18    2.02
   6  -1 -10    3.17    1.88
   6  -1 -10    1.65    1.25
   4  -3 -10    6.87    1.66
   4   3 -10    9.27    2.59
   4  -3 -10    6.47    1.68
   6   1 -10    2.84    1.56
   6   1 -10    3.10    1.33
   6  -1 -10    5.07    1.21
   4   3 -10   11.81    2.93
   6   1 -10    1.96    1.44
   6   1 -10    3.88    1.66
   6  -1 -10    5.47    2.43
   6   1 -10    2.70    1.36
   4   3 -10    7.59    2.44
   4  -3 -10    5.73    3.10
   4  -3 -10    6.48    2.91
   4   3 -10    5.48    2.12
  -6   1  10    4.20    1.40
   4   3 -10    9.01    2.76
   6   1 -10    2.73    1.34
   6  -1 -10    2.58    1.00
   4  -3 -10   10.09    3.11
   4  -3 -10    8.08    2.55
   6   1 -10    2.21    1.39
  -1  -1 -12   80.26    9.72
  -1   1 -12   72.19    8.37
  -1   1 -12   72.55    8.35
   1   1  12   68.70    7.92
  -1   1 -12   69.48    8.77
  -1   1 -12   76.25    9.29
  -1  -1 -12   74.43    9.62
   1  -1  12   69.54    8.75
  -1  -1 -12   74.18    8.61
  -1  -1 -12   81.03   10.98
  -1   1 -12   70.17    9.29
  -1  -1 -12   72.18    8.53
  -1  -1 -12   77.61    9.91
  -1   1 -12   71.81    8.31
  -1   1 -12   69.38    8.68
   7   1  -8   14.94    3.47
   7   1  -8   18.33    3.09
   7   1  -8   17.74    3.35
   7   1  -8   16.50    3.15
   8   0  -3   10.29    2.46
   7  -1  -8   20.03    3.13
   8   0  -3   12.45    2.49
   7  -1  -8   15.11    4.07
   8   0  -3    9.33    2.88
   8   0  -3   10.14    4.67
  -7   1   8   14.99    3.25
   7  -1  -8   14.79    3.05
   7   1  -8   11.81    2.34
   8   0  -3   11.64    2.50
  -8   0   3    4.09    2.70
   7   1  -8   10.27    3.71
  -8   0   3    3.82    4.71
   7   1  -8   16.53    3.35
   7  -1  -8   19.19    5.19
   7  -1  -8   15.22    2.79
   3  -5   3   13.96    3.00
   8   0  -2   71.59    7.63
   3   5   3    6.91    3.00
   3  -5   3   12.85    2.32
   8   0  -2   56.11    8.37
   3   5   3   10.35    4.58
   3   5   3   14.75    3.79
  -8   0   2   50.50    8.09
   8   0  -2   67.65    7.08
   8   0  -2   70.65    6.85
   3   5   3   17.65    4.17
   3  -5   3   10.30    2.61
   3   5   3   15.02    4.39
  -3   5  -3   17.87    3.30
  -3  -5  -3   17.17    3.79
   8   0  -2   65.69   11.83
   3   5   3   11.43    2.25
  -8   0   2   39.40   10.30
  -3   5  -3   13.31    4.57
  -3   5  -3   20.20    4.65
  -3   5  -3   13.61    6.73
   3  -5   3   14.66    2.59
   3   5   3   13.25    3.40
   7   2   2    2.07    1.54
   7  -2   2    1.85    1.12
  -7   2  -2    5.52    5.04
   7  -2   2    2.59    1.42
   7   2   2    2.19    1.24
  -7   2  -2    0.97    2.39
   7   2   2    1.52    1.63
   7   2   2    0.99    1.66
   7  -2   2    6.20    1.29
   7  -2   2    0.60    2.25
   7   2   2    1.37    1.58
   7  -2   2    0.13    1.19
   7  -2   2    0.30    1.42
   7   2   2    1.94    1.79
  -5  -1  -8   22.10    3.54
  -5   1  -8   24.31    5.01
  -5   1  -8   23.50    5.02
  -5  -1  -8   24.08    4.35
  -5   1  -8   29.13    6.05
  -5  -1  -8   23.34    4.50
   5  -1   8   24.23    4.22
   5   1   8   19.98    4.80
  -5  -1  -8   21.10    6.20
   5   1   8   25.75    5.13
  -5   1  -8   24.10    5.59
  -5   1  -8   22.79    3.84
   5  -1   8   22.53    5.12
  -2  -5   6   13.20    3.06
   3  -5  -5   11.45    2.95
   3   5  -5    8.65    3.27
   3  -5  -5   16.43    3.02
   2  -5  -6   15.18    2.95
   2   5  -6   13.38    3.56
   3  -5  -5   12.58    2.74
  -3  -5   5   10.57    2.21
  -2  -5   6    8.61    2.14
  -2   5   6   13.69    4.74
   3   5  -5   17.14    3.31
   2   5  -6   10.61    2.54
   2   5  -6   21.87    5.82
  -3   5   5   16.02    3.55
   2  -5  -6   10.51    3.22
   3   5  -5    9.88    2.95
   3  -5  -5    9.18    2.41
   3  -5  -5   13.25    3.88
   3   5  -5   15.82    4.19
   3   5  -5    6.89    2.32
  -3   5   5   20.57    5.09
   3  -5  -5   10.65    3.19
  -3   5   5   13.56    3.62
  -2   5   6   12.23    3.40
   2  -5  -6   14.43    2.81
   3   5  -5   13.56    2.58
   2   5  -6   13.03    2.57
   2  -5  -6   10.02    2.81
   2   5  -6   13.51    2.85
  -2   5   6   12.89    3.56
   2  -5  -6   13.09    4.07
   2   5  -6   11.80    3.14
   3   5  -5   14.61    4.47
   1  -3 -11   53.15    7.81
   1   3 -11   39.92    5.10
   1  -3 -11   44.30    6.48
   1  -3 -11   50.64    7.47
   1  -3 -11   48.96    7.78
   1   3 -11   52.07    6.57
   1   3 -11   46.07    6.73
  -1  -3  11   47.87    6.87
   1  -3 -11   44.35    7.53
   1   3 -11   44.38    6.88
   1   3 -11   44.66    5.79
   5   3  -9    0.96    1.10
   5  -3  -9    1.67    0.79
   5   3  -9   -0.12    1.13
   5   3  -9   -0.26    0.87
   5  -3  -9   -0.38    1.47
   5   3  -9    0.32    1.02
   5   3  -9    1.51    1.66
   5  -3  -9    0.82    1.51
   5  -3  -9    0.42    0.96
   5  -3  -9    1.68    1.00
   5  -3  -9    0.52    0.91
  -5   3   9    0.90    1.19
   2  -3 -11   46.70    6.31
   2  -3 -11   48.76    7.68
   2   3 -11   44.58    5.13
   2   3 -11   52.19    7.21
   2   3 -11   48.02    6.38
   2   3 -11   47.44    6.24
   2   3 -11   49.73    7.31
   2  -3 -11   54.01    7.88
   2  -3 -11   51.68    7.55
   2  -3 -11   48.67    7.00
   8   0  -4    3.57    1.77
   8   0  -4    6.18    1.57
  -8   0   4    2.50    1.64
   8   0  -4    1.37    3.31
   8   0  -4    1.00    1.57
   8   0  -4    2.06    1.59
   4   5  -1    3.94    2.16
   4   5  -1    4.63    1.87
  -4   5   1    9.86    2.94
  -4   5   1    3.81    3.20
   4   5  -1    5.26    3.17
   4   5  -1    5.76    3.52
  -4  -5   1    7.27    2.18
   4   5  -1    5.62    2.26
   4  -5  -1    7.60    1.73
  -4   5   1    6.13    2.14
   4   5  -1    2.81    2.23
   4  -5  -1    5.16    1.96
   4  -5  -1    8.33    2.03
   4   5  -1    2.07    1.54
   4  -5  -1    5.33    2.08
   4   5  -1    7.05    2.66
   4  -5  -1    2.79    1.85
   4   5  -1    7.61    3.01
   4  -5  -1    3.58    2.73
   5  -4   3   10.91    2.69
   5  -4   3    8.44    2.57
   5  -4   3    5.77    2.82
  -5  -4  -3    6.62    2.38
   5   4   3    8.39    2.37
   5   4   3   13.19    3.63
  -5   4  -3   22.18    7.82
   5   4   3    9.40    2.86
  -5   4  -3    9.69    2.79
   5   4   3    8.64    2.31
  -5   4  -3    6.30    4.57
  -5  -4  -3    5.78    2.05
   5  -4   3   10.21    1.82
  -5   4  -3    4.31    2.07
   5   4   3   10.18    3.14
   5  -4   3   13.11    2.02
   5   4   3   12.02    3.44
   5  -4   3    6.78    1.93
   7   0   4    0.68    1.69
  -7   0  -4    4.71    1.88
   7   0   4    2.49    0.99
   7   0   4    2.50    1.50
  -7   0  -4   -0.58    2.17
   7   0   4    2.67    1.41
   4   5  -2   10.60    4.06
   4   5  -2   10.42    3.49
   4   5  -2   10.90    2.50
   4   5  -2   12.08    3.78
   4  -5  -2   10.60    3.93
  -4   5   2   10.46    3.35
   4   5  -2    9.14    4.34
   4   5  -2    9.91    2.78
   4   5  -2    4.81    2.11
  -4   5   2   13.96    4.75
  -4  -5   2   11.59    2.74
   4   5  -2   17.62    4.06
  -4   5   2   10.26    2.65
   4   5  -2   10.37    3.52
   4  -5  -2   12.34    2.48
   4  -5  -2   13.85    2.93
   4  -5  -2    6.91    2.47
   4  -5  -2   12.39    2.71
   4  -5  -2   13.85    2.78
   8   0  -1   70.58    6.43
   8   0  -1   80.55   14.04
   8   0  -1   79.97    7.36
   8   0  -1   82.37    8.03
  -8   0   1   62.65   16.54
   8   0  -1   75.58   10.49
   8   0  -1   77.42    8.47
  -8   0   1   58.64    8.49
   4  -4  -8   28.18    6.80
   4   4  -8   29.20    5.36
   4  -4  -8   21.64    4.93
  -4   4   8   25.05    5.03
   4   4  -8   26.00    4.41
   4  -4  -8   23.02    3.28
   4   4  -8   14.69    3.34
   4   4  -8   27.88    4.59
  -4   4   8   12.56    3.92
   4   4  -8   28.13    5.61
   4  -4  -8   22.87    4.60
   4   4  -8   23.12    4.31
   4  -4  -8   24.49    3.54
   4   4  -8   22.02    4.19
   4  -4  -8   25.81    3.82
   2   0 -13   15.76    3.70
   2   0 -13   11.36    3.46
   2   0 -13   13.23    2.85
   2   0 -13   15.82    3.08
   2   0 -13   15.60    3.51
   2   0 -13   14.46    3.54
  -2   0  13   13.95    2.75
   2   0 -13   13.13    2.30
   3  -2  10   11.02    2.33
   3   2  10   11.81    3.11
   3   2  10    9.22    3.65
  -3   2 -10    8.04    2.90
  -3   2 -10    9.47    2.46
   3  -2  10   14.21    3.45
  -3   2 -10   22.15    4.74
  -3   2 -10   13.60    3.03
  -3  -2 -10   14.82    3.48
  -3  -2 -10   15.96    4.41
  -3  -2 -10   12.28    2.88
  -3   2 -10   13.01    3.41
  -3   2 -10   14.79    4.60
  -3   2 -10   12.60    3.31
  -3  -2 -10   14.91    3.61
  -3  -2 -10   11.94    3.37
   2  -4   8   11.92    2.63
   2   4   8    7.93    2.45
   2  -4   8    2.99    1.82
  -2  -4  -8    7.90    2.50
  -2   4  -8    6.33    2.34
  -2  -4  -8    7.75    2.15
  -2   4  -8    5.36    2.31
  -2  -4  -8    3.70    2.30
  -2  -4  -8    6.53    1.79
  -2   4  -8    6.38    2.27
  -2   4  -8    6.35    2.36
  -2   4  -8    8.47    1.82
  -2  -4  -8    6.73    2.71
   2  -4   8    2.93    1.03
  -2   4  -8    8.05    2.24
   4  -5   0   47.83    5.60
   4   5   0   48.82    6.29
   4  -5   0   31.45    6.31
   4   5   0   42.48    6.98
   4   5   0   42.08    7.71
  -4   5   0   40.66    7.19
   4   5   0   34.58    5.59
   4   5   0   36.98    5.20
   4   5   0   31.54    6.72
   4   5   0   40.78    8.97
   4   5   0   31.71    6.69
  -4   5   0   44.95    6.32
   4  -5   0   43.83    5.67
  -4   5   0   42.10    8.59
   4  -5   0   42.37    4.91
   4  -5   0   43.98    5.82
   4   5   0   43.48    7.83
   4   5   0   27.87    5.77
   1   0 -13   86.67   10.69
   1   0 -13   89.97   10.08
   1   0 -13   90.55    8.98
   1   0 -13   83.40   10.12
   1   0 -13   84.90    9.42
   1   0 -13   93.37   11.97
  -1   0  13   87.79    9.32
   1   0 -13   84.34    8.91
   3  -2 -12    7.79    2.40
   3  -2 -12    8.08    2.76
   3  -2 -12    8.56    3.00
   3  -2 -12   10.19    3.39
   3  -2 -12    9.07    3.56
   3   2 -12    9.57    3.11
   3   2 -12    7.99    2.91
   3   2 -12   11.28    2.59
   3   2 -12    9.60    2.39
   2  -5   5    4.16    1.48
  -2  -5  -5    2.97    1.47
  -2   5  -5    4.44    1.50
   2  -5   5    3.82    1.56
  -2  -5  -5    4.11    1.31
  -2  -5  -5    2.40    1.35
  -2   5  -5    3.90    2.23
  -2   5  -5    3.88    2.25
  -2  -5  -5    4.62    2.26
  -2   5  -5    4.00    1.97
  -2   5  -5    3.43    2.15
  -2   5  -5    2.42    1.13
   2  -5   5    5.01    1.44
   2   5   5    0.86    2.72
   2   5   5    4.58    2.31
   2  -5   5    4.88    1.38
   2   5   5    2.46    1.84
   0  -2 -12   37.87    7.65
   0  -2 -12   38.37    7.11
   0   2 -12   39.64    4.64
   0  -2 -12   42.34    5.96
   0   2 -12   39.38    5.38
   0   2 -12   42.75    5.30
   0  -2 -12   43.17    6.66
   0   2 -12   37.45    5.55
   0   2 -12   41.77    6.83
   0   2 -12   43.72    7.08
   0  -2 -12   36.95    6.92
   0  -2 -12   38.03    6.23
   0  -2  12   38.99    6.37
   0   2  12   30.78    4.56
   7  -2  -7   23.80    7.00
   7   2  -7   23.17    3.58
  -7   2   7   29.08    5.09
   7   2  -7   20.66    5.08
   7   2  -7   28.78    4.83
   7  -2  -7   25.64    4.62
   7   2  -7   27.63    6.48
   7   2  -7   24.55    4.12
   7   2  -7   23.19    3.94
   7  -2  -7   23.59    4.38
   7   2  -7   30.40    4.88
   7  -2  -7   23.76    4.04
   7  -2  -7   19.91    5.85
  -3  -4  -7   38.09    6.48
   3   4   7   34.05    5.57
  -3  -4  -7   58.95    7.55
  -3  -4  -7   50.70    7.24
  -3   4  -7   55.89    6.64
   3   4   7   48.51    6.56
  -3  -4  -7   54.47    5.51
  -3   4  -7   53.93    6.97
   3  -4   7   55.96    6.26
   3   4   7   38.37    5.12
   3  -4   7   62.22    6.57
  -3   4  -7   42.15    5.15
   3  -4   7   46.60    4.35
  -3   4  -7   49.65    6.10
  -3   4  -7   54.24    7.80
  -3   4  -7   43.29    8.28
  -1  -5  -6    2.95    1.04
  -1   5  -6    1.09    1.60
  -1  -5  -6    2.33    1.35
  -1   5  -6    1.84    1.05
  -1   5  -6    1.72    1.27
   1   5   6    0.89    1.34
   1  -5   6    4.21    1.12
   1  -5   6    2.57    1.40
  -1   5  -6    0.68    1.88
  -1  -5  -6    3.57    1.31
  -1   5  -6    1.52    1.33
  -1  -5  -6    2.49    1.33
  -1  -5  -6    3.07    2.02
  -1   5  -6    2.05    1.29
   1   5   6    1.99    2.24
   1  -5   6    1.68    1.04
   1  -5   6    3.06    1.30
   4   5  -3   16.61    4.41
   4  -5  -3   14.44    4.13
   4   5  -3   14.82    3.29
   4   5  -3   17.77    3.16
   4  -5  -3   16.38    3.03
   4  -5  -3   16.91    3.27
   4   5  -3   12.97    3.92
   4  -5  -3   11.55    3.25
  -4  -5   3   11.38    2.21
   4   5  -3   18.72    4.13
   4  -5  -3   17.88    2.88
  -4   5   3   10.00    4.05
   4  -5  -3   15.05    3.19
  -4   5   3   17.22    4.31
   4   5  -3    4.22    2.70
   4   5  -3    4.46    2.05
   4   5  -3   14.26    4.51
   4   5  -3   15.66    3.99
  -4   5   3    9.57    2.94
  -5   3  -6   10.80    2.51
  -5  -3  -6   13.52    2.24
  -5   3  -6    9.84    5.62
  -5  -3  -6   13.14    3.99
  -5   3  -6   12.63    4.13
   5   3   6    8.85    2.67
  -5   3  -6    4.12    1.89
   5   3   6   13.30    3.38
   5  -3   6   11.25    2.83
   5   3   6    7.87    2.73
   5  -3   6    9.38    2.68
  -5  -3  -6    9.98    2.53
   8  -1  -3    1.92    1.39
  -8   1   3    4.84    2.54
   8  -1  -3    3.62    1.53
  -8   1   3    1.54    2.09
   8  -1  -3    2.06    1.67
   8  -1  -3    0.88    1.12
   8   1  -3    3.14    1.65
   8   1  -3    2.67    1.56
   8   1  -3    2.35    1.68
   8  -1  -3    3.30    3.13
   8   1  -3    3.98    1.78
   8   1  -3    2.13    1.55
   8   1  -3    1.69    0.99
   8   1  -3    3.42    2.43
   3  -4  -9    3.16    2.23
   3   4  -9    4.42    1.47
   3  -4  -9    3.88    1.37
   3   4  -9    1.46    1.80
   3   4  -9    4.89    2.29
   3  -4  -9    2.38    1.36
   3  -4  -9    4.13    2.04
   3  -4  -9    4.30    1.85
   3   4  -9    2.40    1.75
   3   4  -9    3.06    2.20
   3   4  -9    2.45    1.80
   3  -4  -9    2.91    2.06
   8   1  -2   10.24    2.92
   8  -1  -2    4.91    2.72
   8   1  -2   10.15    2.69
   8  -1  -2   12.05    5.37
   8   1  -2    6.85    2.18
   8   1  -2   10.30    2.62
   8  -1  -2   10.76    2.53
  -8   1   2    6.30    4.23
   8   1  -2   10.58    3.00
   8   1  -2   12.32    2.56
  -8   1   2   11.97    5.68
   8  -1  -2    8.80    1.67
   8  -1  -2    9.12    2.83
   8  -1  -2   10.29    2.35
   0   3 -11    5.78    1.95
   0   3 -11    7.91    2.40
   0   3 -11    3.70    2.65
   0   3 -11    7.20    1.85
   0   3 -11    3.70    2.78
   0  -3 -11    4.67    2.95
   0   3 -11    8.56    2.36
   0  -3 -11   10.56    2.74
   0  -3 -11    7.56    2.59
   0  -3  11    8.20    2.48
   0  -3 -11    9.34    2.81
   0  -3 -11    8.53    3.27
   0   3 -11    9.37    2.56
   0   3  11    2.74    1.62
   8   0  -5    9.83    2.43
   8   0  -5   12.81    3.00
   8   0  -5   13.11    2.83
   8   0  -5   12.86    5.30
   8   0  -5   14.24    3.04
   2  -2  11   18.63    3.16
   2   2  11   22.17    3.81
   2  -2  11   25.55    4.81
  -2  -2 -11   23.51    4.50
  -2  -2 -11   28.29    5.22
  -2   2 -11   27.93    4.60
  -2  -2 -11   27.20    5.41
  -2  -2 -11   22.55    5.88
  -2   2 -11   24.34    5.10
  -2   2 -11   26.42    4.02
  -2   2 -11   31.08    5.47
  -2   2 -11   29.53    5.53
  -2  -2 -11   30.97    4.99
  -2   2 -11   27.37    4.47
   2   2  11   19.97    3.66
  -4   2  -9   13.58    2.67
  -4   2  -9   17.81    4.27
  -4   2  -9   17.17    3.49
   4  -2   9   16.33    4.54
   4   2   9   22.56    4.28
   4   2   9   15.33    3.53
  -4   2  -9   19.18    5.35
  -4   2  -9   14.31    3.50
  -4  -2  -9   21.06    3.88
  -4  -2  -9   21.12    5.07
   4  -2   9   17.59    3.10
  -4  -2  -9   18.90    3.76
  -4   2  -9   11.43    3.91
  -4  -2  -9   16.06    3.78
  -4  -2  -9    9.05    2.98
  -3   3  -9   54.45    7.99
   3  -3   9   54.01    7.37
  -3  -3  -9   40.63    6.13
   3   3   9   52.00    7.49
  -3  -3  -9   59.52    6.85
   3  -3   9   46.66    5.66
  -3   3  -9   50.39    6.55
  -3   3  -9   47.58    6.32
  -3   3  -9   53.01    6.45
  -3  -3  -9   54.04    8.70
  -3  -3  -9   55.47    7.91
  -3  -3  -9   53.36    6.70
   3   3   9   39.38    5.99
  -3   3  -9   62.15    9.07
  -3   3  -9   52.31    7.42
   7   3  -2    3.70    1.47
   7  -3  -2    3.51    2.87
   7   3  -2    1.79    2.31
   7   3  -2    1.73    2.08
   7  -3  -2    3.08    1.56
  -7   3   2    1.76    2.11
   7   3  -2    3.65    1.85
   7  -3  -2    1.28    1.77
   7   3  -2    2.33    1.67
   7   3  -2    1.13    1.28
   7  -3  -2    1.36    2.61
   7   3  -2    2.06    1.80
   7  -3  -2    2.00    1.72
   7  -3  -2    1.93    1.14
  -3   0 -11   23.65    4.34
  -3   0 -11   22.76    4.93
  -3   0 -11   21.75    5.40
  -3   0 -11   20.32    5.68
   3   0  11   22.01    4.35
  -3   0 -11   29.18    5.61
   3   0  11   18.15    3.27
  -3   0 -11   22.08    3.42
   8  -1  -4   19.97    6.63
   8   1  -4   13.91    3.49
   8  -1  -4    9.53    2.17
  -8   1   4   10.76    3.51
   8  -1  -4   10.63    3.78
   8   1  -4   17.62    3.19
   8   1  -4   12.45    3.22
   8  -1  -4   15.40    2.93
   8   1  -4   13.91    3.48
   8  -1  -4   16.13    3.19
   8   1  -4   13.96    4.45
   8   1  -4    9.48    1.99
   8  -1  -4   15.32    3.25
   8   1  -4   11.60    3.25
   8   0   0   28.71    3.60
  -8   0   0   14.46    6.41
   8   0   0   24.84    3.72
   8   0   0   24.33    3.24
   8   0   0   25.00    4.87
   8   0   0   27.95    5.22
  -8   0   0   25.75    4.71
   7   3  -3    0.37    0.94
   7   3  -3   -0.06    1.16
   7  -3  -3   -0.20    1.74
   7   3  -3    0.50    0.99
   7  -3  -3   -0.12    0.63
   7  -3  -3   -0.61    1.39
   7  -3  -3    2.35    0.89
   7   3  -3   -0.08    1.13
  -7   3   3    1.00    1.24
   7  -3  -3    0.49    1.08
   7   3  -3   -0.30    1.08
   7  -3  -3    0.34    1.06
  -7   1  -4    5.33    4.31
   7   1   4   10.07    2.43
   7  -1   4    5.10    1.22
   7   1   4    4.54    2.72
   7  -1   4    3.80    2.38
  -7   1  -4    6.12    2.77
  -7  -1  -4    2.83    2.52
   7  -1   4    5.88    1.62
   7  -1   4    6.56    2.22
   7   1   4    4.36    2.32
  -7  -1  -4    5.25    1.94
   7   1   4    9.29    2.62
   3   3 -11    6.59    2.70
   3  -3 -11    7.57    3.60
   3  -3 -11    4.66    2.23
   3  -3 -11    8.54    2.86
   3   3 -11    7.97    2.37
   3   3 -11    8.63    3.02
   3   3 -11   10.40    3.11
   3   3 -11    7.72    2.34
   3  -3 -11    9.16    3.11
   3  -3 -11   10.93    3.13
   4   5   1   14.37    5.12
   4  -5   1   15.50    3.24
  -4   5  -1   15.08    4.29
   4   5   1   11.66    3.86
   4   5   1   14.77    4.17
   4   5   1    6.72    3.53
  -4   5  -1   17.41    3.24
   4   5   1   13.77    2.86
   4  -5   1   16.54    3.40
   4   5   1   19.12    4.29
   4  -5   1   13.64    3.19
   4   5   1    5.76    3.53
   4   5   1   16.98    4.24
  -4   5  -1   11.79    4.27
  -4   5  -1   16.23    7.55
   4   5   1   14.88    3.86
   4  -5   1   14.45    2.76
   4   5   1   14.59    3.67
   8  -1  -1   51.97    6.51
   8   1  -1   43.10    4.88
  -8   1   1   35.98   12.08
   8   1  -1   49.84    6.77
   8  -1  -1   48.44    5.57
   8  -1  -1   47.52    4.85
   8   1  -1   50.06    5.97
   8  -1  -1   55.02   11.31
   8   1  -1   48.13    5.81
   8   1  -1   54.83    6.21
   8  -1  -1   45.21    6.48
   8   1  -1   35.53    5.21
   8  -1  -1   52.39    5.46
  -8   1   1   42.95    8.55
   8   1  -1   50.71    7.80
   3   0 -13    0.18    1.03
   3   0 -13    1.17    1.19
   3   0 -13    3.53    1.14
   3   0 -13    0.17    1.22
  -3   0  13    1.72    0.88
   3   0 -13   -0.31    1.09
   3   0 -13    0.27    0.95
   7   0  -9    0.65    0.78
   7   0  -9    1.24    1.05
   7   0  -9    0.19    0.75
   7   0  -9   -0.22    0.66
   7   0  -9    0.31    0.82
  -1   4  -9   68.71    8.70
  -1   4  -9   70.43    8.36
  -1  -4  -9   62.18    9.22
   2   1 -13   10.90    3.10
  -1   4  -9   66.23    8.64
   2   1 -13   11.53    2.42
  -1   4  -9   67.26    7.19
  -2   3 -10   10.45    2.85
  -2  -1  13   11.51    2.60
  -2  -3 -10   11.36    2.98
  -2  -3 -10   12.15    3.56
   2   1 -13   13.51    3.34
   2  -1 -13   11.11    2.49
  -1  -4  -9   66.82    7.43
   1  -4   9   63.62    7.72
   2  -1 -13   15.06    3.40
   2   3  10    6.25    1.93
   2  -1 -13   14.09    3.66
  -1   4  -9   49.45    7.74
  -1   4  -9   72.39    8.07
   2  -3  10   12.51    3.39
  -1  -4  -9   68.43    9.32
   2   1 -13   13.91    3.59
  -1  -4  -9   70.10    8.48
   2   1 -13   11.23    2.85
  -2   3 -10   10.73    3.19
   2  -3  10   10.95    1.91
   2  -1 -13   14.96    3.70
  -1   4  -9   59.53    7.75
  -1  -4  -9   69.57    9.68
  -2   1  13   10.51    2.10
   1   4   9   61.38    7.43
   2   1 -13   11.78    2.64
   2  -1 -13   13.92    3.18
  -2  -3 -10   11.06    3.02
   2   3  10    8.89    3.67
  -2   3 -10   11.24    2.78
  -2   3 -10   12.36    3.91
  -2  -3 -10   11.13    2.97
   1  -4   9   55.79    6.12
  -2   3 -10    9.14    2.93
  -2   3 -10    9.10    2.79
   2  -1 -13   12.99    3.51
  -2  -3 -10    9.44    3.62
   6   4  -2   56.75    9.68
   6   4  -2   43.45    7.47
   6   4  -2   43.69   10.51
   6  -4  -2   46.27    6.61
   6  -4  -2   35.87    7.98
   6   4  -2   40.55    5.44
   6   4  -2   43.81    6.98
   6   4  -2   45.36    6.97
   6  -4  -2   45.60    5.52
   6  -4  -2   51.91    9.62
   6  -4  -2   49.12    6.79
   6  -4  -2   53.57    5.66
   6   4  -2   50.74    7.67
  -6   4   2   45.55    8.29
   6   4  -2   39.22    6.55
   7   3  -1   18.39    3.63
   7   3  -1   16.86    5.77
   7   3  -1   20.93    4.69
   7   3  -1   17.65    4.26
   7   3  -1   19.11    3.80
   7  -3  -1   18.61    3.86
  -7   3   1   21.55    7.61
   7   3  -1   18.08    3.87
   7  -3  -1   14.28    6.33
   7  -3  -1   15.81    3.10
   7   3  -1   14.96    4.04
  -7   3   1   14.18    4.84
   7  -3  -1   15.24    4.01
  -4   0 -10   -0.47    1.74
  -4   0 -10    3.34    2.06
   4   0  10    2.65    1.25
  -4   0 -10    1.99    1.91
  -4   0 -10    0.92    1.37
   4   0  10    0.32    1.55
  -4   0 -10    0.80    0.86
  -4   0 -10    2.24    1.44
   1  -1 -13   24.99    4.07
   1  -1 -13   25.05    5.23
   1  -1 -13   29.21    5.23
  -1  -1  13   25.21    4.34
   1   1 -13   21.13    4.47
   1   1 -13   23.45    5.03
   1   1 -13   21.87    3.78
  -1   1  13   20.39    3.27
   1  -1 -13   25.26    5.23
   1  -1 -13   29.34    5.37
   1   1 -13   19.02    5.27
   1   1 -13   26.19    4.60
   1  -1 -13   23.38    4.49
   1   1 -13   22.60    3.44
   6   4  -1    3.59    1.59
   6   4  -1    2.54    2.14
   6   4  -1    1.78    2.21
   6   4  -1    2.96    1.83
   6  -4  -1    3.05    1.60
  -6   4   1    4.51    2.48
   6   4  -1    6.18    2.89
   6   4  -1    2.57    1.95
   6  -4  -1    2.86    1.98
   6  -4  -1    1.65    2.69
  -6   4   1    1.81    1.10
   6  -4  -1    3.20    1.47
   6   4  -1    2.88    1.77
   6  -4  -1    3.77    2.87
   6  -4  -1    3.25    1.60
   6  -4  -3   17.08    2.98
   6  -4  -3   12.05    4.62
   6  -4  -3   19.77    3.62
   6   4  -3   12.11    3.52
   6   4  -3   16.07    5.34
   6   4  -3   14.46    3.73
   6  -4  -3   16.99    2.99
   6   4  -3   18.81    4.52
   6  -4  -3   25.15    5.84
   6   4  -3   17.93    6.13
   6   4  -3   18.41    4.18
   6  -4  -3   17.00    3.83
   6   4  -3   12.83    3.03
  -6   4   3   15.02    5.01
   6   4  -3   17.99    4.15
   1  -5  -7   16.51    4.12
   1   5  -7   15.54    3.81
   1   5  -7   16.88    4.00
  -1  -5   7   16.61    2.83
   1   5  -7   17.17    2.97
  -1  -5   7   12.35    2.85
   1  -5  -7   14.35    2.38
  -1   5   7   19.65    5.31
   1  -5  -7   13.11    3.28
   1  -5  -7   14.47    3.06
   1   5  -7   27.67    7.01
   1  -5  -7   16.30    3.65
   1  -5  -7   13.73    3.66
   1   5  -7   14.94    3.09
   1  -5  -7   12.31    2.58
  -4  -5   4    3.50    1.61
  -4   5   4    3.93    2.62
   4  -5  -4    6.78    1.79
   4   5  -4    3.36    2.10
   4   5  -4    4.58    3.12
   4  -5  -4    4.20    2.32
   4  -5  -4    6.56    2.02
   4  -5  -4    6.67    2.93
   4  -5  -4    4.48    1.92
   4   5  -4    6.12    1.88
   4   5  -4    7.71    3.21
   4  -5  -4    5.77    2.14
  -4   5   4    5.22    3.40
   4   5  -4    4.18    2.60
   4   5  -4    0.97    1.85
  -4   5   4    2.54    1.98
   4   5  -4    5.73    3.05
   4   5  -4    6.82    2.59
  -3   5  -4   64.65    9.84
   7   3  -4   26.56    7.18
  -3   5  -4   69.02    7.47
   3  -5   4   62.59    5.58
   3  -5   4   64.18    6.81
   3  -5   4   59.26    5.57
   7   3  -4   25.91    4.80
  -3   5  -4   46.22   10.96
  -3  -5  -4   42.62    6.87
   7  -3  -4   27.16    4.46
   3   5   4   53.38    7.94
  -7   3   4   29.72    5.99
  -3  -5  -4   57.04    6.68
   7   3  -4   24.25    6.25
   7  -3  -4   26.20    7.00
   7  -3  -4   25.01    4.92
   7   3  -4   25.63    5.00
   3  -5   4   63.26    7.27
   7  -3  -4   26.72    7.27
   3   5   4   65.13    8.79
  -3   5  -4   66.22    9.05
   7  -3  -4   29.09    5.05
   7   3  -4   27.94    5.95
   3   5   4   74.37    9.24
   3   5   4   48.29    5.53
   7   3  -4   23.90    5.28
   3  -5   4   57.42    6.58
   3   5   4   38.01    9.38
   7   3  -4   19.44    4.06
  -5   4   7   15.17    3.81
  -5   4   7    5.87    3.39
   5   4  -7   14.24    3.40
   5  -4  -7   14.99    2.91
   5  -4  -7   14.88    4.03
   5  -4  -7   20.46    4.99
   5   4  -7   10.76    4.81
   5  -4  -7   11.44    2.77
   5   4  -7   12.82    3.99
   5  -4  -7   12.84    2.62
   5   4  -7   14.33    4.04
   5   4  -7   11.57    3.70
   5   4  -7    9.62    2.61
   5   4  -7   12.47    2.57
   6  -3   4   32.03    3.62
  -6  -3  -4   34.78    6.59
   6   3   4   34.58    5.66
   6  -3   4   20.14    3.59
   6   3   4   30.10    6.27
   6  -3   4   36.41    5.18
   6  -3   4   29.35    4.37
  -6   3  -4   31.62    4.25
   6   3   4   33.83    5.36
  -6   3  -4   35.56    8.36
   6   3   4   25.82    4.48
  -6  -3  -4   23.30    3.86
  -6   3  -4   37.99   11.83
   6  -3   4   28.55    4.25
   6   3   4   25.57    5.20
   0   0 -13    2.51    2.09
   0   0 -13    5.48    2.31
   0   0 -13    3.29    2.22
   0   0 -13    5.38    2.38
   0   0  13    6.71    1.98
   0   0 -13    4.88    2.23
   0   0 -13    4.30    2.48
   0   0 -13    6.53    3.12
   3   5  -6    8.69    2.91
   3  -5  -6    3.21    2.62
   3   5  -6    6.30    3.83
   3   5  -6    6.50    2.13
  -3   5   6    5.40    2.57
   3  -5  -6    6.22    3.08
   3  -5  -6    5.56    2.13
   3   5  -6    4.25    2.36
   3  -5  -6    6.47    1.96
   3  -5  -6    4.78    1.51
  -3  -5   6    3.15    1.32
   3   5  -6    9.27    3.22
   3   5  -6    5.96    2.22
   3  -5  -6    8.00    1.96
   3   5  -6    2.27    1.47
  -3   5   6    5.04    2.71
  -3   5   6    6.45    3.75
   5  -2 -11   48.07    6.26
   5   2 -11   52.29    5.65
   5  -2 -11   56.95    8.10
   5  -2 -11   41.53    4.67
   5  -2 -11   55.92    7.61
   5  -2 -11   53.75    4.69
   5   2 -11   54.80    5.32
   5   2 -11   62.23    7.81
   5   2 -11   55.74    6.06
   5  -2 -11   47.90    5.35
   5   2 -11   58.14    6.77
   5   2 -11   50.39    7.44
   7   2   3   64.53    9.12
   7   2   3   79.31   10.07
  -7  -2  -3   63.78    6.56
  -7  -2  -3   73.19   11.95
   7  -2   3   76.61    8.10
  -7   2  -3   93.13   19.03
   7   2   3   89.04   10.35
   7  -2   3   56.37    5.91
   7   2   3   69.23    8.89
   7   2   3   76.93    9.78
   7  -2   3   66.75    7.98
  -7   2  -3   64.77   11.29
   7  -2   3   65.07    7.42
   7   2   3   64.21    6.61
   7  -2   3   74.83    6.73
   5   0 -12   13.72    2.16
   5   0 -12   11.40    2.59
   5   0 -12   13.77    2.02
   5   0 -12    9.89    3.58
   5   0 -12   14.41    2.68
   5   0 -12   18.27    3.14
   6  -3  -8   12.44    4.17
  -6   3   8   10.89    3.13
   6   3  -8    9.21    3.74
   6  -3  -8   12.94    2.69
   6  -3  -8   10.98    2.68
   6   3  -8    6.83    4.03
   6  -3  -8   13.82    5.01
   6   3  -8    9.32    3.08
   6   3  -8   10.24    2.86
   6  -3  -8    9.64    2.64
   6   3  -8    9.98    2.48
   6   3  -8   14.30    3.22
   6   3  -8    8.71    2.69
   8   1  -5    8.12    2.51
   8  -1  -5    7.14    2.80
   8  -1  -5    7.11    2.57
   8  -1  -5    9.47    4.85
   8   1  -5    5.87    2.82
   8  -1  -5   11.03    2.51
  -8   1   5    3.02    2.43
   8   1  -5    7.97    2.38
   8   1  -5    4.93    3.26
   8  -1  -5    8.06    1.92
   8   1  -5    7.50    2.49
   8   1  -5    9.92    2.92
   8   1  -5   10.04    2.99
   6   0   7   13.46    3.19
  -6   0  -7   14.40    3.16
  -6   0  -7   11.34    2.32
  -6   0  -7   13.26    4.90
  -6   0  -7   11.84    4.07
   6   0   7   10.72    2.18
   6   0   7    8.94    3.61
  -2   0 -12   91.40    9.91
  -2   0 -12   90.14   12.90
  -2   0 -12   85.91    9.46
   2   0  12   67.12    7.74
   2   0  12   94.10   10.80
  -2   0 -12   82.04   10.56
  -2   0 -12   87.15   10.80
  -2   0 -12   96.46   10.60
  -4  -3  -8   49.49    8.76
  -4  -3  -8   54.03    6.23
  -4   3  -8   51.10    7.80
   4   3   8   29.09    5.23
  -4   3  -8   56.13    8.45
   4  -3   8   51.86    6.52
  -4   3  -8   44.74    5.73
  -4   3  -8   54.04    6.42
   4  -3   8   49.52    6.10
  -4   3  -8   44.43    5.77
   4   3   8   47.10    7.17
   4   3   8   42.18    6.11
  -4   3  -8   45.32    8.87
  -4  -3  -8   46.87    6.15
  -4  -3  -8   55.96    7.00
   0  -5  -7    9.48    2.20
   0  -5   7    9.54    2.38
   0   5  -7    7.72    2.22
   0  -5  -7    6.60    2.75
   0   5  -7    7.25    2.40
   0  -5  -7    4.36    2.24
   0  -5  -7    7.22    1.70
   0  -5   7    5.51    1.72
   0  -5  -7    5.91    1.64
   0   5  -7    7.40    1.90
   0   5   7    4.01    1.70
   0  -5  -7    4.63    2.39
   0  -5  -7    7.58    2.89
   0   5  -7    4.93    2.07
   0   5  -7   15.02    4.66
   0  -5  -7    4.94    1.88
   0  -5   7    5.37    2.07
   8   0  -6   35.89    5.25
   8   0  -6   35.83    9.45
   8   0  -6   25.48    4.32
   8   0  -6   34.09    4.58
   8   0  -6   18.04    5.62
   8   0  -6   34.64    4.88
  -3  -1 -11   13.18    3.97
  -3  -1 -11   14.52    3.47
  -3   1 -11   14.39    3.40
   3   1  11   14.65    3.88
  -3  -1 -11   14.44    4.29
  -3   1 -11   12.25    2.91
  -3   1 -11   14.06    4.04
  -3  -1 -11   16.74    4.99
   3   1  11   13.27    2.91
  -3  -1 -11   12.96    2.94
   3  -1  11   13.37    3.94
  -3   1 -11   14.45    3.67
  -3  -1 -11   12.02    4.71
  -3   1 -11   12.77    3.89
  -3   1 -11   18.97    4.14
   3  -1  11   12.10    2.55
   4  -4   6    4.37    1.44
   4  -4   6    8.18    2.29
  -4  -4  -6    8.63    2.46
   7  -3   0   37.04    8.98
  -4  -4  -6    4.68    2.47
   4   4   6    4.00    2.11
   7  -3   0   35.55    5.50
   7   3   0   34.42    5.42
  -7  -3   0   16.44    5.07
   7  -3   0   35.02    4.85
  -4   4  -6    6.35    4.23
   7   3   0   30.00    5.38
  -4   4  -6    7.76    3.66
  -4  -4  -6    7.15    1.59
   7   3   0   34.37    6.28
   7   3   0   35.59    5.27
   4  -4   6    4.61    1.91
   4   4   6    9.64    3.35
  -4   4  -6    5.42    2.35
   4  -4   6    5.94    1.86
   4   4   6    7.89    2.28
   7  -3   0   38.60    4.96
  -7   3   0   35.85    7.42
   7   3   0   38.89    9.32
  -7   3   0   37.37   13.58
  -4   4  -6    5.76    2.32
   4   4   6    8.84    2.85
  -4   4  -6    6.23    2.16
   7  -3   0   36.77    5.81
   7   3   0   28.22    5.89
   7   3   0   34.30    6.60
   8   1   0   12.23    4.33
   8   1   0   11.38    3.44
  -8   1   0   14.69    8.94
  -8   1   0   12.90    4.75
   8  -1   0   10.60    3.83
   8  -1   0   16.31    2.68
   8   1   0   13.45    2.75
   8  -1   0   14.95    2.40
   8   1   0   13.16    2.49
   8  -1   0   16.07    2.63
   8  -1   0   17.43    3.30
   8   1   0   10.74    2.96
   8   1   0   17.13    3.51
   8  -1   0   14.10    6.64
   8   1   0   16.07    2.89
   6   4   0   13.39    3.98
   6  -4   0   17.25    3.46
   6   4   0   17.37    5.86
   6  -4   0   12.57    5.07
   6  -4   0   16.91    3.68
   6   4   0   17.57    4.18
   6  -4   0   16.92    2.91
  -6   4   0   14.60    5.08
  -6   4   0   17.82    7.20
   6   4   0   17.40    4.24
   6   4   0   16.61    3.08
   6   4   0   16.23    3.34
   6   4   0   19.78    4.43
   6  -4   0   16.82    3.38
  -6   4   0    7.95    2.49
   6   0 -11   27.29    3.59
   6   0 -11   19.97    4.39
   6   0 -11   35.14    3.68
   6   0 -11   28.42    5.30
   6   0 -11   30.44    3.85
   6   4  -4   15.29    3.63
   6  -4  -4   18.51    3.68
   6  -4  -4   13.06    4.71
   6  -4  -4   18.56    3.86
   6  -4  -4   14.17    3.22
   6   4  -4   16.79    4.24
  -6   4   4   19.58    4.32
   6  -4  -4   14.31    5.83
   6   4  -4   18.73    4.41
   6   4  -4   11.62    3.76
   6  -4  -4   14.39    2.46
   6   4  -4   18.63    5.76
   6   4  -4   19.91    4.64
   6   4  -4   17.42    4.87
   3   1 -13    4.40    1.89
   3   1 -13    7.44    2.56
  -2  -5   7   13.00    2.52
   3   1 -13    6.04    1.62
  -2   5   7   21.94    6.26
   2  -5  -7   18.71    3.47
   2   5  -7   19.06    3.88
   3   1 -13    8.58    2.36
   3  -1 -13    5.77    2.75
   3  -1 -13    4.80    2.86
  -2   5   7   19.80    4.62
  -3  -1  13    6.75    2.22
  -2   5   7   20.52    4.36
   3  -1 -13    5.69    2.25
   2   5  -7   20.91    4.72
   3  -1 -13    7.84    2.63
   2  -5  -7   19.08    4.64
   2   5  -7   20.45    3.51
   2  -5  -7   20.38    3.54
   3   1 -13    7.11    2.26
   2   5  -7   22.23    5.88
   2   5  -7   16.47    2.96
   2  -5  -7   24.50    5.56
   3  -1 -13    4.91    2.14
   2  -5  -7   16.90    3.41
  -2  -5   7   21.36    4.53
   2  -5  -7   22.09    3.26
   2   5  -7   18.26    3.46
   5   4   4   18.48    4.20
   5   4   4   18.76    4.52
   5  -4   4   18.69    2.68
  -5  -4  -4   12.68    4.01
   5  -4   4   14.99    2.61
  -5  -4  -4   16.23    3.16
   5   4   4   14.56    4.02
   5  -4   4   21.48    3.88
   5  -4   4   14.16    2.91
   5   4   4   24.95    5.08
   5  -4   4   16.80    3.53
  -5   4  -4   19.55    3.31
  -5   4  -4   10.21    3.05
   5   4   4   12.44    3.35
  -5   4  -4   15.73    8.19
   5   4   4   14.73    3.60
  -5   4  -4   22.25    6.12
   7  -1  -9    7.16    2.22
   7   1  -9    6.85    1.64
   7  -1  -9    9.99    4.14
   7   1  -9    9.92    2.43
   7   1  -9   10.53    2.52
   7  -1  -9    9.90    2.22
   7   1  -9    7.10    2.49
   7   1  -9    7.00    2.09
  -7   1   9    6.86    2.10
   7  -1  -9    6.39    3.25
   7   1  -9   11.54    2.30
  -4   5  -2    5.57    3.65
  -4   5  -2    4.74    1.66
   4  -5   2    2.97    1.30
   4   5   2    0.78    1.71
   4   5   2    2.42    1.97
   4   5   2    3.22    3.19
   4   5   2    1.67    1.43
  -4   5  -2    2.51    2.51
   4  -5   2    3.39    1.64
   4   5   2    4.90    1.92
   4   5   2    1.85    2.28
   4   5   2    2.89    2.01
   4  -5   2    2.15    1.65
   4   5   2    1.98    2.00
   4   5   2    5.34    2.50
   4  -5   2    2.98    1.55
   8   0   1   13.22    2.46
   8   0   1   12.90    2.39
   8   0   1   10.69    4.25
  -8   0  -1    7.38    2.99
   8   0   1   14.38    3.16
   8   0   1   12.85    2.80
  -8   0  -1    6.43    4.80
   6  -2   6   49.61    7.62
   6   2   6   56.57    7.96
  -6   2  -6   57.99    8.70
   6   2   6   75.76    9.68
   6   2   6   50.08    6.93
   6  -2   6   46.26    7.15
  -6  -2  -6   57.93    6.51
  -6  -2  -6   47.33    5.99
  -6   2  -6   54.43    6.05
  -6  -2  -6   60.54   10.41
  -6   2  -6   79.05   14.16
  -6  -2  -6   40.92    6.73
  -4  -1 -10   38.16    8.12
  -4   1 -10   32.50    4.33
   4  -1  10   33.07    4.92
  -4   1 -10   35.78    6.06
  -4  -1 -10   30.33    4.78
  -4  -1 -10   40.26    6.03
  -4   1 -10   37.64    5.85
  -4   1 -10   42.20    6.92
  -4   1 -10   35.83    7.00
   4   1  10   38.81    6.05
  -4  -1 -10   45.55    6.32
   4   1  10   40.19    6.33
  -4   1 -10   41.12    6.93
   4  -1  10   36.65    6.54
  -4  -1 -10   39.18    5.50
   7  -3  -5   15.54    4.76
   7   3  -5   13.73    4.72
   7   3  -5   12.11    3.65
   7   3  -5    6.90    4.20
   7  -3  -5    9.34    4.76
   7  -3  -5   14.57    3.15
   7  -3  -5   12.01    3.46
  -7   3   5   10.09    3.59
   7   3  -5   12.90    3.33
   7   3  -5    7.51    2.96
   7   3  -5   12.24    3.88
   7   3  -5   10.11    3.36
   7  -3  -5   13.51    3.22
   4  -2 -12   52.23    6.76
   4  -2 -12   50.59    8.07
   4  -2 -12   56.31    7.49
   4   2 -12   50.01    7.40
   4   2 -12   46.87    7.38
   4  -2 -12   50.42    8.11
   4   2 -12   46.75    5.70
   4   2 -12   54.13    6.63
   4   2 -12   43.56    6.11
   6  -2 -10    3.09    1.52
   6   2 -10    3.73    1.73
   6  -2 -10    3.40    1.43
   6   2 -10    2.35    1.47
  -6   2  10    4.94    1.84
   6   2 -10    3.53    1.58
   6   2 -10    3.57    2.07
   6   2 -10    2.75    1.61
   6  -2 -10    6.37    2.95
   6   2 -10    4.54    1.78
   6  -2 -10    3.17    1.39
   6  -2 -10    2.61    2.56
   1   4 -10   63.65    7.27
   1  -4 -10   75.89    9.27
  -1  -4  10   69.74    8.90
   1   4 -10   70.05    9.28
   1   4 -10   60.01    8.51
   1  -4 -10   49.85    6.86
   1  -4 -10   89.18   12.86
   1  -4 -10   68.45    8.25
   1   4 -10   72.37    8.80
   1   4 -10   69.86    7.91
   1  -4 -10   71.87    9.26
   1  -4 -10   68.47   10.19
   0  -1 -13   22.41    4.42
   0  -1 -13   28.92    5.68
   0   1 -13   24.09    5.55
   0   1 -13   23.68    4.71
   0  -1 -13   20.23    5.13
   0  -1 -13   20.27    4.47
   0   1 -13   21.61    5.12
   0   1 -13   26.24    4.05
   0   1 -13   19.10    3.73
   0  -1 -13   25.47    4.31
   0  -1 -13   27.59    5.89
   0  -1  13   24.05    4.53
   0   1 -13   27.65    4.56
   0   1  13   19.24    3.68
   0   1 -13   22.56    4.03
  -1  -2 -12   21.29    5.86
  -1   2 -12   19.43    3.70
  -1  -2 -12   19.53    5.08
  -1   2 -12   22.37    4.49
  -1  -2 -12   19.61    4.49
  -1   2 -12   17.64    3.63
  -1  -2 -12   23.76    4.43
  -1  -2 -12   22.35    4.73
   1   2  12   13.44    3.45
   1  -2  12   22.36    4.21
  -1  -2 -12   23.28    4.29
  -1   2 -12   21.60    4.69
  -1   2 -12   16.72    3.82
   1   2  12    8.84    3.18
  -1   2 -12   19.60    4.60
   7  -2  -8    6.80    2.05
   7  -2  -8    5.20    1.94
   7   2  -8    3.37    2.20
   7  -2  -8    6.38    3.22
   7   2  -8    4.25    2.05
   7   2  -8    5.66    2.38
   7   2  -8    4.26    2.66
   7  -2  -8    4.29    3.75
   7   2  -8    4.09    2.64
   7   2  -8    3.20    1.65
   7   2  -8    4.49    1.67
   7  -2  -8    3.03    2.11
  -7   2   8    7.24    2.04
   5   2   8    7.01    2.08
   5   1 -12    5.96    1.67
   5  -1 -12    4.80    1.78
  -1   3 -11    4.34    2.26
   1   3  11    3.24    1.36
  -5  -2  -8   14.09    3.04
   5  -1 -12    4.07    1.22
  -1   3 -11    3.65    2.09
   5   1 -12    7.27    1.84
   5  -1 -12    6.79    2.32
   5   2   8    9.43    2.82
   5  -2   8   11.82    3.41
   5   1 -12    4.75    1.72
   5   1 -12    7.13    1.89
  -1   3 -11    3.91    2.04
  -1  -3 -11    5.74    2.33
  -5  -2  -8    8.44    4.89
  -1  -3 -11    7.63    2.36
  -1  -3 -11    5.59    2.08
   5   1 -12    5.77    2.01
  -5  -2  -8   14.01    2.88
   5  -2   8   11.42    2.92
   5  -1 -12    6.92    2.37
  -1   3 -11    4.85    1.81
   5   2   8   12.80    3.98
  -1  -3 -11    4.70    2.30
   1  -3  11    4.81    2.48
  -5   2  -8    8.39    2.99
  -5   2  -8   11.67    4.04
   5  -1 -12    3.35    1.74
  -5   2  -8   10.55    4.48
  -1   3 -11    4.18    1.88
   1  -3  11    1.77    1.24
  -5   2  -8   11.71    3.85
  -1  -3 -11    4.56    2.81
  -1   3 -11    4.54    2.63
  -5  -2  -8   13.47    2.79
   6   1   7   12.20    2.84
  -6   1  -7   18.18    5.67
  -6  -1  -7   15.54    3.47
  -6  -1  -7   13.78    2.66
  -6  -1  -7   15.81    5.40
   6  -1   7   14.10    4.07
  -6   1  -7   12.57    2.79
   6   1   7   15.50    4.19
  -6   1  -7   17.64    4.03
  -6  -1  -7   11.29    3.90
   6   1   7   20.24    4.59
  -6   1  -7   17.53    5.12
   6  -1   7   18.22    3.63
   4   5  -5  116.95   11.45
  -4   5   5  111.68   12.85
   4   5  -5   80.89   17.97
   0   6   0   63.12    8.43
   4  -5  -5  120.45   11.27
  -4   5   5  122.32   17.51
   4   5  -5  112.62   13.99
  -4   5   5   91.33   11.84
  -4  -5   5   79.72    9.27
   4   5  -5  125.89   16.24
   4  -5  -5  113.05   10.91
   0   6   0   65.84   11.83
   4  -5  -5  115.41   11.73
   4  -5  -5  121.92   12.10
   4   5  -5  115.37   13.17
   4   5  -5  102.39   11.29
   0   6   0   36.76    4.83
   4  -5  -5  106.59   12.86
   0  -6   0   52.68    6.93
   0  -6   0   64.73    7.61
   4   5  -5  117.82   13.37
   4  -5  -5  106.01   14.48
  -2  -1 -12   44.10    6.72
  -2  -1 -12   37.83    6.69
  -2   1 -12   36.09    5.76
   2   1  12   29.25    5.03
   2   1  12   35.04    5.68
  -2   1 -12   43.59    6.18
  -2   1 -12   39.38    7.26
  -2  -1 -12   39.22    7.10
  -2   1 -12   38.89    7.47
   2  -1  12   30.07    3.70
  -2   1 -12   43.06    6.11
  -2  -1 -12   44.85    6.49
  -2  -1 -12   40.23    6.19
  -2   1 -12   41.20    5.52
   2  -1  12   38.72    5.94
  -2  -1 -12   48.41    8.62
  -2   1 -12   42.09    8.71
   2  -4 -10   30.96    5.47
   2  -4 -10   22.66    2.77
   2   4 -10   28.45    4.30
   2   4 -10   32.08    5.88
   2  -4 -10   32.61    6.44
   2  -4 -10   27.80    5.35
   2   4 -10   24.34    3.83
   2  -4 -10   31.12    6.51
   2   4 -10   32.78    5.87
   2   4 -10   31.82    5.13
   2  -4 -10   24.50    4.74
   7   0   5   39.97    5.48
  -7   0  -5   30.62    6.47
   7   0   5   27.65    4.41
   7   0   5   34.58    5.79
  -7   0  -5   35.72    5.85
  -5   0  -9   38.53    5.47
  -5   0  -9   37.96    8.14
   5   0   9   38.85    6.62
  -5   0  -9   35.77    6.18
   5   0   9   36.59    5.47
   8   1  -6   12.77    4.59
   8   1  -6   13.94    3.68
   8   1  -6   18.45    3.71
   8  -1  -6   18.97    3.53
   8   1  -6   20.81    3.79
  -8   1   6   12.00    3.66
   8  -1  -6   15.91    3.41
   8  -1  -6   18.80    3.48
   8   1  -6   15.09    4.37
   8   1  -6   13.47    3.94
   8   1  -6   15.33    3.10
   8  -1  -6   20.80    6.81
   8  -1  -6    9.92    4.18
  -2   5  -6    7.09    2.86
  -2   5  -6    8.65    3.79
   2   5   6   15.01    3.75
   2  -5   6   12.88    2.34
  -2   5  -6   16.69    5.96
   2   5   6    8.58    4.12
   2  -5   6    8.12    1.93
  -2   5  -6   14.88    3.24
  -2  -5  -6   10.45    2.09
  -2  -5  -6    5.46    1.92
  -2  -5  -6    8.73    2.64
  -2   5  -6   16.75    2.93
   2   5   6    8.51    2.75
   2  -5   6    7.14    2.15
  -2   5  -6   11.10    1.76
   2  -5   6    9.93    2.28
  -2  -5  -6    8.23    3.56
   0  -6   1   22.47    4.19
   0   6  -1   14.66    4.58
   0  -6   1   27.28    4.37
   0  -6  -1   25.66    4.27
   0   6  -1   28.71    7.65
   0   6  -1   16.89    3.04
   0  -6  -1   30.29    4.88
   0   6   1   30.59    5.57
   0   6   1   24.67    8.51
   0   6   1   12.44    2.61
   0   6  -1   22.31    4.99
   5  -3 -10    1.61    1.02
  -5   3  10    1.49    1.46
   5   3 -10    0.37    1.14
   5  -3 -10    0.72    1.25
   5  -3 -10    0.90    1.97
   5   3 -10    0.92    0.90
   5   3 -10    4.01    1.76
   5  -3 -10    5.42    1.91
   5   3 -10    1.42    1.12
   5  -3 -10    1.90    1.08
   5   3 -10    0.41    1.26
   5   3 -10    1.26    1.39
   5   3 -10    0.70    1.65
  -6   1  11    3.95    1.63
   6   4   1   13.67    3.36
   6  -4   1    5.83    3.82
   6  -4   1   15.85    2.84
   6   4   1    6.43    2.86
   6  -1 -11    4.42    2.46
   6   4   1    9.66    2.45
   6   1 -11    2.07    1.83
   6  -4   1    9.42    2.15
   6   1 -11    4.85    1.50
  -6   4  -1    8.36    4.47
   6   4   1    9.04    3.12
   6  -1 -11    4.49    2.21
   6  -1 -11    5.98    1.39
   6  -1 -11    4.87    1.31
   6   1 -11    4.32    1.51
   6  -4   1    7.70    2.95
   6  -4   1    7.96    2.49
   6   4   1    6.64    3.05
   6   1 -11    1.80    1.58
   6   1 -11    4.08    1.59
   6   4   1   10.20    3.09
   6   4   1    7.76    5.18
  -6   4  -1   11.82    8.03
   6   1 -11    4.39    1.39
  -6   4  -1    6.47    2.23
  -4   0  13   18.13    2.59
   4   0 -13   19.59    3.60
  -7   3  -1    6.12    6.38
   7  -3   1    6.81    2.38
   4   0 -13   14.90    3.63
   4   0 -13   18.92    3.51
   4   0 -13   16.77    3.37
   7   3   1    3.75    2.88
  -7   3  -1   12.96    4.30
   4   0 -13   15.63    2.75
   7  -3   1    6.12    2.08
   7   3   1    5.45    2.67
   7   3   1    7.18    2.87
   7   3   1    4.38    2.42
   7  -3   1    5.93    1.94
  -7  -3  -1    6.41    2.88
   7   3   1    5.28    2.51
   7   3   1    6.70    2.42
   7  -3   1    6.01    3.83
   7  -3   1    7.12    2.22
   6  -4  -5   66.05    8.36
  -6   4   5   73.26   10.17
   6   4  -5   88.09   13.42
   6   4  -5   69.18    9.39
   6  -4  -5   69.17   10.93
   6  -4  -5   52.18    6.33
   6   4  -5   56.82    7.99
   6  -4  -5   62.65    8.19
   6   4  -5   70.13    9.80
   6   4  -5   63.36    9.13
   6   4  -5   61.83    8.33
   6   4  -5   62.75   11.31
   6  -4  -5   78.75   12.12
   6  -4  -5   64.36    7.22
   4  -4  -9   35.15    4.58
   4   4  -9   37.71    6.20
   4   4  -9   30.08    4.87
   4  -4  -9   38.90    4.94
   4  -4  -9   35.85    6.12
   4  -4  -9   36.42    4.63
  -4   4   9   19.09    4.66
   4   4  -9   33.86    5.47
  -4   4   9   39.62    6.41
   4   4  -9   38.06    6.98
   4  -4  -9   42.71    7.43
   4   4  -9   41.44    5.83
   4   4  -9   39.57    5.36
   4   4  -9   52.31    9.61
  -8   1  -1   10.83    4.07
   8   1   1   12.62    2.65
   8  -1   1   15.49    2.41
   8   1   1   14.66    3.03
   8   1   1   14.27    3.08
   8  -1   1   11.04    3.10
  -8   1  -1   16.42    6.94
   8  -1   1   12.47    2.95
   8  -1   1   16.21    2.62
  -8  -1  -1    7.39    2.85
   8   1   1    7.34    3.30
   8  -1   1   10.78    2.43
   8   1   1   10.95    3.35
   8   1   1   11.97    3.15
   8   1   1   13.34    3.84
   4   3 -11   10.30    2.12
   4  -3 -11   12.50    3.75
   4  -3 -11    6.25    1.57
   4   3 -11    9.76    2.50
   4   3 -11    8.36    3.23
   4   3 -11   12.74    2.87
   4   3 -11   11.61    3.20
   4  -3 -11   12.16    3.72
   4  -3 -11   10.73    2.82
   4  -3 -11    9.03    3.30
   4   3 -11   10.53    2.99
  -1  -6   0   18.68    4.28
   1   6   0   14.62    4.35
  -1   6   0   26.58    6.13
  -1   6   0   12.56    3.38
   1   6   0   20.41    4.93
   1   6   0   25.81    6.83
  -1  -6   0   24.87    4.61
  -1   6   0   26.49    4.95
   1  -6   0   19.01    3.97
   1  -6   0   21.25    4.01
   1  -6   0   18.92    3.72
   1   6   0   15.46    3.12
  -1  -5  -7   22.29    3.44
  -1  -5  -7   24.63    4.38
  -1   5  -7   20.25    2.89
  -1   5  -7   18.86    4.08
   1  -5   7   21.44    3.85
   1  -5   7   15.69    2.82
   1  -5   7   16.75    2.87
   1  -5   7   15.91    2.70
  -1   5  -7   33.88    8.01
  -1  -5  -7   23.48    3.04
  -1  -5  -7   17.35    4.03
  -1  -5  -7   22.98    5.02
  -1  -5  -7   15.98    3.06
  -1   5  -7   18.29    4.33
   1   5   7   12.18    3.25
  -1   5  -7   15.69    3.38
   0  -4  10   13.48    3.56
   0  -4 -10    9.71    3.64
   0   4 -10   11.79    3.48
   0   4 -10   10.53    2.67
   0  -4 -10    8.71    4.49
   0  -4 -10    9.56    3.00
   0   4  10    6.50    2.69
   0  -4 -10   10.96    3.53
   0   4 -10    7.61    3.34
   0   4 -10    8.66    3.00
   0  -4 -10    8.73    2.81
   0   4 -10   10.38    2.43
   1  -6  -1   46.73    6.73
  -1  -6   1   46.00    6.72
   1  -6  -1   46.98    6.30
   1  -6  -1   46.35    6.01
   1   6  -1   49.07   11.09
  -1  -6   1   45.42    6.66
   1   6  -1   45.31    7.09
  -1   6   1   59.42   12.51
  -1   6   1   53.41    8.06
   1   6  -1   31.49    4.93
   1   6  -1   32.55    6.94
  -1   6   1   31.27    5.07
   8   0  -7  104.18   10.51
   8   0  -7  100.52   15.22
   8   0  -7   68.75    7.27
   8   0  -7   93.78    9.53
   8   0  -7  102.58   10.67
   0   6   2   14.87    3.10
   0   6  -2   20.02    4.45
   0   6  -2   29.14    5.28
   0   6  -2   17.55    3.25
   0   6  -2   28.41    6.89
   0   6   2   20.94    3.48
   0  -6   2   24.69    3.73
   0  -6   2   25.37    4.37
   0  -6  -2   22.88    3.80
   0  -6  -2   33.26    5.28
   0  -6  -2   26.35    4.33
   0   6   2   24.07    6.91
   0   6   2   26.41    5.39
   8  -2  -3   16.48    3.67
   8   2  -3    9.92    2.79
   8   2  -3   14.16    3.75
   8   2  -3   14.96    3.98
   8   2  -3    9.92    3.34
   8   2  -3   11.57    4.08
   8   2  -3   13.77    3.74
  -8   2   3   11.05    4.37
   8  -2  -3   23.02    6.87
   8  -2  -3   15.22    3.26
   8  -2  -3   14.41    3.37
   1  -6   1    2.94    1.79
   1   6   1    2.82    2.41
  -8   2   2   20.01    5.65
   8   2  -2   25.71    4.97
   1  -6   1    2.30    2.05
   1  -6   1    3.75    1.94
  -8   2   2   14.34    8.29
   8   2  -2   27.02    4.69
   1   6   1    2.62    1.47
   8  -2  -2   27.88    4.31
   8   2  -2   21.03    5.01
  -1   6  -1    2.79    1.68
   8  -2  -2   26.12    4.85
   8   2  -2   21.80    6.24
   8   2  -2   19.96    4.09
   1   6   1    3.64    4.02
  -1   6  -1    7.92    3.88
  -1  -6  -1    6.85    2.04
  -1  -6  -1    4.72    2.39
   8  -2  -2   28.25    8.33
  -1   6  -1    8.22    2.42
   8  -2  -2   28.31    4.50
   8   2  -2   26.03    5.13
   1   6   1    3.23    2.33
   8  -2  -2   21.19    3.28
   7  -3  -6   27.43    7.74
  -7   3   6   26.18    5.26
   7  -3  -6   25.72    4.74
   7  -3  -6   29.20    7.24
   7  -3  -6   28.23    4.80
   7   3  -6   25.77    4.98
   7  -3  -6   24.51    4.58
   7   3  -6   22.96    5.87
   7   3  -6   31.53    4.92
   7   3  -6   20.72    4.45
   7   3  -6   28.39    6.25
   7   3  -6   29.90    5.74
   7   3  -6   26.51    5.79
   3   5   5    5.82    1.60
  -3   5  -5    5.57    3.50
  -3  -5  -5    7.87    1.97
   3   5   5   11.11    3.08
  -3   5  -5    6.03    3.12
  -3   5  -5   11.15    4.57
  -3   5  -5   10.14    2.78
   3  -5   5    8.20    2.35
   3  -5   5   11.12    2.12
   3   5   5    6.06    2.89
   3  -5   5    7.59    2.02
  -3  -5  -5    8.64    3.01
   3   5   5    5.32    3.24
   3  -5   5   11.17    2.62
   3  -5   5    8.17    1.72
  -3  -5  -5    5.88    2.24
   4   5   3   10.81    3.61
   4   5   3    5.60    2.70
  -4   5  -3    9.69    3.33
   4   5   3    8.98    2.72
  -4   5  -3   12.90    2.79
   4  -5   3   11.72    2.93
  -4  -5  -3   15.37    3.29
   4   5   3   12.43    3.74
  -4   5  -3   10.36    4.80
   4   5   3    7.97    2.31
   4  -5   3   15.35    3.24
  -4   5  -3   13.22    9.45
   4   5   3    7.77    3.33
   4  -5   3   10.35    2.26
   4   5   3   13.59    3.77
   4  -5   3    9.51    2.70
   7  -1   5   11.17    2.54
   7  -1   5   18.06    3.73
   7  -1   5   14.46    3.95
   7   1   5   26.31    4.54
  -7  -1  -5   18.81    3.37
   7   1   5   18.62    4.65
  -7   1  -5   19.29    4.63
  -7  -1  -5   21.48    6.26
  -7  -1  -5   11.65    4.49
  -7   1  -5   15.99    2.39
   7   1   5   13.35    3.03
  -7   1  -5   13.92    5.73
   7   1   5   22.97    3.89
   3  -5  -7    5.03    2.43
   3  -5  -7    7.32    2.35
   3   5  -7    1.32    1.88
   3  -5  -7    6.70    1.75
  -3   5   7    9.77    4.08
   3  -5  -7    9.25    3.70
   3  -5  -7    8.21    2.38
   3   5  -7    9.41    2.27
   3   5  -7    6.81    2.30
   3   5  -7    5.01    3.05
  -3   5   7   10.47    3.29
   3  -5  -7   13.64    2.31
  -3   5   7    6.46    3.06
   3   5  -7    8.89    3.44
   3   5  -7    7.55    3.00
  -1   0 -13   17.51    4.29
  -1   0 -13   21.80    5.45
  -1   0 -13   20.44    5.33
  -1   0 -13   18.36    4.18
  -1   0 -13   21.28    4.67
   1   0  13   16.32    3.54
  -1   0 -13   21.20    4.80
  -1   0 -13   20.31    4.12
  -1  -6   2   15.94    3.98
  -1  -6   2   16.81    3.51
   1  -6  -2   18.03    3.74
   1  -6  -2   16.57    4.02
   1   6  -2   13.44    2.20
  -1   6   2   17.05    5.82
  -1   6   2   18.40    3.96
   1  -6  -2   19.50    3.65
   1   6  -2   14.58    3.96
   1   6  -2   13.60    2.83
   1   6  -2   16.06    5.48
  -1   6   2   14.23    3.67
   1   6  -2   12.37    4.21
  -5  -1  -9   32.93    7.57
  -5   1  -9   26.94    6.99
  -5  -1  -9   32.82    6.38
  -5   1  -9   30.41    6.50
  -5   1  -9   29.65    5.47
  -5   1  -9   33.33    7.53
  -5  -1  -9   30.39    4.57
   5  -1   9   30.65    5.12
   5  -1   9   29.34    6.33
  -5   1  -9   25.97    4.86
  -5  -1  -9   31.96    5.37
   5   1   9   28.89    5.89
   5   1   9   33.37    6.09
   5  -4  -8   10.91    4.83
   5   4  -8   11.82    3.73
   5   4  -8    8.89    2.78
   5   4  -8    9.48    4.09
   5   4  -8   14.86    3.51
   5   4  -8   12.37    3.39
  -5   4   8   10.52    3.49
   5  -4  -8    9.37    2.51
   5  -4  -8    8.47    3.88
   5   4  -8   11.37    3.04
   5   4  -8   11.22    2.80
   5  -4  -8    9.13    2.77
   5  -4  -8    8.90    2.54
  -5   3  -7   17.58    3.25
  -5  -3  -7   16.26    3.45
   5  -3   7   17.55    3.64
   5   3   7   11.89    3.04
  -5  -3  -7   19.30    3.42
  -5   3  -7   17.42    4.43
  -5  -3  -7   15.65    4.65
   5  -3   7   15.46    3.45
   5   3   7   13.11    3.45
  -5   3  -7    5.99    2.40
  -5   3  -7   15.97    5.62
   5   3   7   18.75    4.06
   8   0   2   37.56    7.06
   8   0   2   49.16    4.92
  -8   0  -2   36.89    9.39
   8   0   2   53.60    5.92
  -8   0  -2   44.79    6.83
   8   0   2   47.85    5.68
   8   0   2   49.65    6.57
   8  -2  -4    4.97    2.50
   8   2  -4    8.04    2.95
   8  -2  -4    8.46    5.05
   8   2  -4    6.27    2.53
   8  -2  -4    9.95    2.79
   8  -2  -4    5.75    3.81
   8   2  -4    5.93    2.87
  -8   2   4    6.83    2.76
   8   2  -4    7.26    3.20
   8  -2  -4    7.34    2.45
   8   2  -4    4.51    2.00
   8   2  -4    4.09    2.86
  -3   4  -8   21.14    5.98
   3   4   8   22.11    3.68
  -3  -4  -8   23.48    5.09
   3  -4   8   31.68    4.96
  -3   4  -8   41.73    5.47
   3  -4   8   30.07    4.04
  -3  -4  -8   25.57    3.95
  -3  -4  -8   33.92    6.00
   3   4   8   17.91    3.83
  -3  -4  -8   35.86    5.92
  -3   4  -8   31.01    4.96
  -3   4  -8   25.64    4.02
  -3   4  -8   30.89    5.59
   3   4   8   28.15    5.07
  -3  -4  -8   33.45    4.28
  -3   4  -8   28.64    4.97
  -2  -4  -9   31.50    6.52
  -2  -4  -9   30.38    6.33
  -2   4  -9   34.30    5.59
  -2   4  -9   30.19    4.94
  -2   4  -9   31.16    5.57
  -2   4  -9   28.03    5.60
   2   4   9   29.78    5.42
   2  -4   9   30.61    5.23
  -2  -4  -9   31.09    5.20
  -2   4  -9   24.32    5.87
   2  -4   9   24.75    3.85
  -2  -4  -9   30.98    4.75
  -2   4  -9   31.62    5.11
  -2  -4  -9   25.35    5.44
  -7  -2  -4   37.47    8.48
   7   2   4   30.39    6.07
   7  -2   4   34.19    5.56
  -7   2  -4   40.60   11.85
   7  -2   4   32.05    3.43
   7   2   4   39.56    6.35
  -7  -2  -4   34.19    4.25
   7  -2   4   44.27    5.67
   7   2   4   36.84    6.72
   7  -2   4   32.69    4.61
  -7   2  -4   27.74    3.88
   7   2   4   48.94    7.17
  -7   2  -4   33.20    7.79
   7   2   4   35.46    4.84
   4   1 -13    4.14    1.89
   8  -2  -1   24.02    3.54
   4  -1 -13    7.29    2.58
  -8   2   1   21.34   12.06
   8   2  -1   26.03    5.55
   8  -2  -1   25.88    5.04
   8  -2  -1   26.74    4.38
   4   1 -13    5.57    2.63
   4  -1 -13    6.64    2.63
   8   2  -1   26.70    4.54
   4  -1 -13    5.99    2.49
  -4  -1  13    7.25    2.04
  -8   2   1   29.34    7.30
   8   2  -1   22.22    4.20
   8   2  -1   29.49    5.17
   8   2  -1   24.29    7.24
   8   2  -1   23.76    5.35
   8  -2  -1   26.07    8.49
   8   2  -1   29.86    5.23
   4  -1 -13    6.44    2.05
   4   1 -13    5.95    2.07
   8  -2  -1   30.44    5.07
   4   1 -13    6.45    2.16
   7   0 -10    9.97    4.06
   7   0 -10   17.17    2.84
   7   0 -10   14.69    2.89
   7   0 -10   10.03    2.33
   7   0 -10   17.43    3.05
   3  -4 -10   15.85    3.91
   3  -4 -10   18.17    2.46
   3  -4 -10   20.39    4.87
   3  -4 -10   20.45    5.32
   3   4 -10   23.84    4.58
   3   4 -10   19.54    5.03
   3  -4 -10   17.07    4.50
   3   4 -10   21.95    4.04
   3   4 -10   22.27    4.58
   3   4 -10   16.32    3.69
   3   4 -10   19.83    3.88
   3  -4 -10   14.99    3.69
   2  -2 -13   16.78    3.99
   2   2 -13   16.42    3.10
   2   2 -13   19.94    4.24
  -2  -2  13   23.30    4.53
   2  -2 -13   25.09    4.97
   2  -2 -13   19.39    3.57
   2   2 -13   18.12    4.47
   2  -2 -13   19.83    4.57
   2   2 -13   18.21    2.73
   2  -2 -13   23.22    5.20
   2  -2 -13   21.14    5.38
   2   2 -13   19.19    5.15
   6   3   5   11.34    2.69
   6   3   5   16.63    3.86
   6   3   5   15.39    4.27
  -6  -3  -5   12.67    3.07
   6  -3   5    9.79    2.46
   6   3   5   20.33    4.04
   6   3   5   15.20    3.93
  -6  -3  -5   14.57    2.41
   6  -3   5   16.93    3.54
   6  -3   5   11.51    2.32
  -6   3  -5   15.19    7.83
  -6   3  -5   15.22    3.14
   6  -3   5   14.86    3.13
  -6   3  -5   14.22    5.41
  -6  -3  -5   14.56    4.61
   2  -3 -12   24.77    4.33
   2  -3 -12   19.41    5.70
   2   3 -12   22.25    4.24
   2  -3 -12   26.88    5.65
   2   3 -12   21.60    4.48
  -2  -3  12   26.89    4.82
   2  -3 -12   24.21    5.58
   2   3 -12   21.57    5.34
   2   3 -12   19.88    3.17
   2   3 -12   19.08    4.86
   2  -3 -12   24.50    4.78
   1  -3 -12   30.23    6.40
   1   3 -12   27.41    5.40
   1   3 -12   27.33    5.05
   1   3 -12   29.66    6.07
  -1  -3  12   26.82    5.38
   1   3 -12   28.77    4.88
   1  -3 -12   26.61    5.97
   1  -3 -12   24.01    4.97
   1  -3 -12   29.11    5.78
   1  -3 -12   26.00    6.74
   1   3 -12   25.82    3.95
   1  -2 -13   11.11    3.39
   1  -2 -13   10.01    4.09
   1   2 -13   10.94    3.06
   1  -2 -13    6.86    4.04
  -1  -2  13    9.29    3.15
   1   2 -13   10.86    2.49
   1  -2 -13   13.06    3.29
   1  -2 -13   13.12    4.16
   1   2 -13   11.36    3.52
   1   2 -13    9.82    3.79
   1   2 -13   12.46    2.65
   1   2 -13   12.12    2.92
   1  -2 -13   13.45    4.11
   1   6   2   41.04    6.32
   1   6   2   43.01   10.11
   1  -6   2   55.18    6.91
   1  -6   2   59.50    6.86
  -1  -6  -2   65.49    8.81
   1   6   2   50.75   10.66
   1  -6   2   59.26    7.39
  -1   6  -2   59.06    9.92
  -1   6  -2   65.46    9.52
   1   6   2   66.28   11.20
  -1  -6  -2   56.17    7.42
   1  -5  -8   27.06    4.24
   1  -5  -8   21.95    5.29
   1   5  -8   33.98    4.59
   1   5  -8   33.04    5.11
   1   5  -8   35.69    6.57
   1   5  -8   34.19    5.30
   1  -5  -8   29.99    4.73
   1  -5  -8   34.51    7.05
  -1  -5   8   28.37    4.02
  -1  -5   8   22.75    3.25
   1  -5  -8   37.30    4.30
   1   5  -8   31.38    5.78
   1  -5  -8   29.32    4.46
   1  -5  -8   32.59    5.89
   1  -5  -8   31.04    5.20
   6  -3  -9   19.58    6.94
   6  -3  -9   25.90    5.78
   6   3  -9   23.56    4.70
   6   3  -9   23.37    4.91
  -6   3   9   21.88    4.44
   6  -3  -9   21.03    3.88
   6   3  -9   22.12    4.07
   6  -3  -9   21.33    3.85
   6   3  -9   20.51    5.01
   6   3  -9   18.60    3.92
   6  -3  -9   18.92    3.69
   6  -3  -9   13.73    3.38
   6   3  -9   25.91    6.29
   6  -4   2    4.97    1.81
   6   4   2    8.76    3.16
   6  -4   2    4.57    1.52
   6   4   2    3.98    2.22
  -6   4  -2   37.14    5.94
   6   4   2    4.10    2.23
   6   4   2    3.65    2.62
   6   4   2    4.49    2.61
  -6   4  -2    4.84    3.40
   6   4   2    4.62    2.80
  -6   4  -2    1.80    1.90
   6  -4   2    4.17    2.06
   6  -4   2    3.11    3.18
   6  -4   2    5.36    2.18
   4   5  -6    2.99    2.32
   4  -5  -6    4.69    3.41
   4   5  -6    5.92    3.52
   4   5  -6    7.24    2.64
   4   5  -6    3.40    2.60
   4  -5  -6    2.56    1.53
   4  -5  -6    2.73    2.47
   4   5  -6    5.86    2.49
   4  -5  -6    6.25    2.12
   4  -5  -6    4.30    1.95
  -4   5   6    4.24    3.50
   4   5  -6    2.83    2.12
   4  -5  -6    3.25    1.97
  -4   5   6    4.68    2.61
   4   5  -6   11.35    2.07
  -4   5   6    3.90    1.84
   8  -1  -7    8.79    4.13
   8   1  -7   12.92    4.26
   8   1  -7   14.34    3.45
   8  -1  -7   18.55    3.29
   8  -1  -7   16.36    3.21
   8   1  -7   16.28    3.57
   8   1  -7   11.75    3.64
   8  -1  -7   19.31    5.63
   8  -1  -7   14.94    3.20
   8   1  -7   17.33    3.65
   8   1  -7   14.68    2.66
   8   1  -7   11.01    2.95
  -8   1   7    6.63    3.02
   6   4  -6    7.25    3.25
   6  -4  -6    6.59    3.45
   6   4  -6    4.63    2.37
  -6   4   6    6.49    3.29
   6   4  -6    9.59    2.74
   6   4  -6    7.41    2.80
   6   4  -6    3.90    2.40
   6   4  -6   12.25    2.98
   6  -4  -6    4.73    2.20
   6   4  -6    5.72    4.10
  -6   4   6    2.63    2.45
   6  -4  -6    5.30    3.49
   6  -4  -6    4.21    2.32
   6  -4  -6    5.45    2.08
   5   5  -2    5.45    3.15
   5   5  -2    6.41    2.16
   5  -5  -2    7.27    1.90
   5   5  -2   10.37    4.09
   5  -5  -2    6.60    2.23
   5  -5  -2    4.73    3.49
   5   5  -2    5.03    2.92
  -5   5   2    3.55    2.28
   5  -5  -2    4.33    1.97
   5  -5  -2    5.81    2.25
   5   5  -2    4.24    2.30
   5   5  -2    4.87    3.58
  -5   5   2    3.83    3.16
  -5  -5   2    6.94    2.31
   5  -5  -2    4.84    2.59
   5   5  -2    5.95    2.97
  -5   5   2   12.31    3.35
   0   6  -3   32.56    4.29
   0  -6   3   46.70    6.00
   0   6  -3   28.98    5.39
   0  -6  -3   53.47    7.30
   0   6   3   38.39    9.59
   0   6   3   33.72    5.01
   0  -6  -3   44.70    6.09
   0  -6  -3   43.94    5.62
   0   6  -3   41.53    9.22
   0  -6   3   47.66    6.06
   0   6  -3   49.07    7.70
   0   6   3   60.08    9.59
   5   4   5    7.47    2.48
  -5  -4  -5    6.26    2.71
  -5   4  -5    2.12    1.88
   5   4   5   11.39    3.68
   5  -4   5    8.30    2.14
  -5  -4  -5    8.88    2.26
   5  -4   5   11.43    2.41
   5   4   5    4.97    3.10
  -5   4  -5   10.03    2.43
   5   4   5    5.03    2.49
  -5   4  -5   10.97    4.21
   5  -4   5    5.92    1.49
   5  -4   5    3.81    1.64
   5   4   5    7.62    3.02
  -5   4  -5    7.80    5.17
   5  -5  -1    9.71    2.26
   7   3   2    5.11    2.45
   7  -3   2    6.24    1.92
  -5   5   1    7.62    3.78
  -5   5   1    5.29    3.62
   7   3   2    3.21    2.40
   5  -5  -1    7.74    2.53
   5  -5  -1    7.42    2.47
   7  -3   2    6.93    3.37
   5   5  -1   11.66    4.10
  -7   3  -2    7.64    7.29
   7  -3   2    5.22    1.98
  -7   3  -2    1.58    3.50
   5   5  -1    8.12    3.49
   7  -3   2    3.91    1.50
   5   5  -1    9.51    3.79
   5  -5  -1   10.64    2.44
   7  -3   2    3.25    1.60
  -5   5   1    5.02    2.56
   5   5  -1   10.04    4.77
  -7  -3  -2    3.08    2.27
   5  -5  -1   10.01    4.13
   5   5  -1    9.81    2.71
   5  -5  -1    4.80    3.13
   7   3   2    4.05    2.09
   7  -3   2    2.70    1.55
   7   3   2    4.29    2.54
   5   5  -1   10.14    3.77
   5   5  -1    9.11    2.39
   5   5  -1    8.22    2.49
   7   3   2    2.82    2.32
   8   2  -5   30.72    5.54
   8   2  -5   32.43    7.58
   8  -2  -5   40.77    6.34
   8  -2  -5   51.80   11.10
  -8   2   5   36.81    6.79
   8  -2  -5   46.35    6.00
   8   2  -5   34.28    5.61
   8   2  -5   44.28    7.02
   8  -2  -5   41.00    5.89
   8   2  -5   44.40    6.69
   8  -2  -5   32.46    7.94
   8   2  -5   24.55    4.59
   8   2  -5   22.07    6.09
   1  -6  -3    5.09    2.03
   1   6  -3    3.30    1.39
  -1   6   3    4.99    3.62
   1  -6  -3    4.30    2.17
   1   6  -3    4.63    2.33
   1   6  -3    5.04    2.45
  -1  -6   3    4.45    1.91
  -1   6   3    3.43    1.87
   1   6  -3    3.81    3.32
  -1   6   3    4.79    2.32
  -1  -6   3    6.04    2.27
   1   6  -3    3.45    1.50
   1   6  -3    4.21    1.71
   1  -6  -3    1.61    2.12
  -2   6   1    6.22    2.54
  -2  -6   1    8.48    2.59
   1   1  13    7.86    2.77
  -1  -1 -13   12.17    4.26
  -1  -1 -13    7.99    3.47
   2   6  -1    6.05    2.80
   2   6  -1    4.26    1.94
  -1   1 -13    9.43    2.71
  -1   1 -13   11.31    2.82
   2  -6  -1    6.98    2.50
   2   6  -1    7.33    3.11
   2   6  -1    3.49    1.60
  -1  -1 -13   11.27    3.73
   2   6  -1    4.69    3.99
  -1   1 -13    9.98    3.59
  -1  -1 -13    7.56    3.23
  -2   6   1    4.16    2.75
  -2  -6   1    8.67    2.77
   1  -1  13    7.72    2.89
   2  -6  -1    6.52    2.19
  -1  -1 -13   12.52    3.06
  -1  -1 -13    6.09    3.30
  -1   1 -13    7.26    3.12
  -2   6   1    8.01    4.20
  -1   1 -13   10.54    3.72
   2  -6  -1    7.18    2.63
  -1   1 -13    7.17    3.41
  -1   1 -13    9.75    3.49
   2   6   0   18.70    5.20
   2   6   0   26.50    7.40
   2   6   0   19.62    3.92
   2  -6   0   33.45    5.28
  -2  -6   0   28.76    5.30
  -2   6   0   34.86    8.63
   2  -6   0   30.90    4.62
  -2  -6   0   30.98    5.55
  -2   6   0   21.19    4.82
   2  -6   0   30.27    5.35
   2   6   0   25.21    6.47
  -2   6   0   34.13    5.88
   2   5  -8   14.99    4.62
   2  -5  -8   21.32    3.26
   2   5  -8   20.78    4.53
   2  -5  -8   20.02    4.66
  -2   5   8   30.62    5.80
   2  -5  -8   16.54    3.42
   2   5  -8   20.41    3.71
   2   5  -8   13.90    4.64
   2  -5  -8   19.55    3.30
  -2   5   8   20.31    4.49
   2   5  -8   15.83    3.49
   2   5  -8   21.39    3.99
   2  -5  -8   16.51    3.67
   2  -5  -8   21.90    5.84
   2  -5  -8   19.26    4.36
  -2  -5   8   21.51    4.68
  -3  -2 -11   24.48    6.05
   3   2  11   22.12    4.87
  -3  -2 -11   23.84    5.17
  -3   2 -11   24.18    4.56
   3  -2  11   19.65    3.68
  -3  -2 -11   20.94    4.16
  -3   2 -11   19.91    3.72
  -3   2 -11   23.07    5.60
  -3   2 -11   20.58    4.53
  -3   2 -11   31.94    6.52
  -3   2 -11   20.65    5.12
  -3  -2 -11   21.67    4.98
   3   2  11   20.27    4.22
   3  -2  11   18.50    4.79
  -3   2 -11   12.43    4.23
  -3  -2 -11   20.82    5.19
   0   5   8   18.70    3.74
   0  -5  -8   26.85    3.42
   0  -5   8   23.86    3.90
   0   5  -8   30.51    5.72
   0  -5   8   21.99    3.42
   0  -5  -8   31.34    4.93
   0  -5   8   37.68    5.52
   0   5  -8   28.55    3.97
   0  -5  -8   29.63    6.77
   0   5  -8   30.43    5.28
   0  -5  -8   31.26    5.25
   0  -5  -8   34.04    6.77
   0  -5  -8   35.13    4.79
   0   5  -8   27.83    4.91
   0   5  -8   39.94    6.79
   0  -5  -8   35.61    5.44
   8   1   2   12.20    4.74
  -8   1  -2   12.28    4.87
   8  -1   2   16.14    2.53
  -8  -1  -2   13.80    3.07
   8   1   2   19.18    4.36
  -8   1  -2   18.72    7.09
   8  -1   2   16.91    2.87
   8  -1   2   21.01    3.42
   8   1   2   16.31    2.73
   8   1   2   13.11    2.67
   8   1   2   11.22    3.10
   8  -1   2   17.18    3.17
   8   1   2   22.73    3.98
   8   1   2   17.73    3.89
   8  -1   2   15.36    3.74
   5  -5  -3   14.09    3.21
  -5  -5   3   14.12    3.06
   5   5  -3   19.80    5.39
  -5   5   3   12.17    4.43
   5   5  -3   17.47    5.78
   5   5  -3   14.68    3.44
   5  -5  -3   15.85    3.03
   5  -5  -3    8.21    4.18
   5   5  -3   19.24    5.22
   5  -5  -3   16.18    5.44
   5  -5  -3   13.51    3.39
   5   5  -3   15.81    4.44
   5   5  -3   15.37    3.29
  -5   5   3   11.09    3.19
   5  -5  -3   14.22    3.17
  -5   5   3   13.38    5.17
   5   5  -3   15.49    4.56
   8   2   0   22.01    5.61
  -8   2   0   35.02    7.50
   8   2   0   30.48    6.12
   8  -2   0   33.00    5.26
   8  -2   0   25.45    4.38
   8  -2   0   33.45    4.64
   8  -2   0   32.98    8.62
  -8   2   0   25.87   11.64
   8   2   0   22.45    6.90
   8  -2   0   26.25    4.12
   8  -2   0   29.55    4.61
   8   2   0   23.89    5.06
   8   2   0   35.45    5.48
   8   2   0   26.55    5.78
   8   2   0   30.93    5.07
   3   2 -13   10.87    2.89
   3   2 -13   11.67    3.03
  -3  -2  13   13.10    2.98
   7   1 -10    3.79    1.23
   3   2 -13    8.70    3.36
   7   1 -10    4.67    1.82
   7  -1 -10    2.06    2.75
   7  -1 -10    4.34    1.37
   3   2 -13   10.11    3.19
   7  -1 -10    3.49    1.60
   3  -2 -13   10.44    4.25
   7  -1 -10    3.55    1.60
   3  -2 -13   11.90    3.53
  -7   1  10    2.66    1.53
   7  -1 -10    3.97    2.56
   7   1 -10    3.29    2.10
   7   1 -10    2.79    1.77
   7   1 -10    7.54    1.86
   7   1 -10    3.87    1.61
   3  -2 -13   11.51    2.92
   3  -2 -13    8.53    3.63
   3  -2 -13    6.95    2.53
   5   5   0   14.96    3.66
   5   5   0   12.69    4.40
   5   5   0    8.96    2.78
  -5   5   0    7.35    2.65
   5  -5   0    8.70    2.75
   5   5   0    9.74    3.87
   5   5   0    4.84    2.48
  -5   5   0   13.12    6.06
  -5   5   0    7.00    3.45
   5  -5   0   14.66    3.01
   5  -5   0    8.50    3.29
   5   5   0   13.98    3.65
   5   5   0   13.90    5.03
   5  -5   0   11.44    2.30
   5   5   0   10.88    3.67
   5  -5   0   10.15    2.62
   5   5   0    7.28    2.87
  -5   5   0   10.30    4.02
   7   2  -9    7.25    3.40
   7  -2  -9   11.47    4.60
   7  -2  -9   10.09    2.52
   7   2  -9   11.10    3.12
   7   2  -9   11.25    2.76
   7  -2  -9   10.22    2.46
   7   2  -9    7.56    2.19
   7   2  -9    7.36    2.69
   7  -2  -9   11.15    4.40
   7  -2  -9   10.56    2.59
  -7   2   9    7.92    3.09
   7   2  -9   13.64    3.19
   4   4   7    3.09    1.89
   4   4   7    4.01    2.32
  -4   4  -7    1.33    1.48
   4  -4   7    2.33    1.33
  -4  -4  -7    1.52    1.13
  -4  -4  -7    1.33    1.74
  -4   4  -7    1.83    2.41
  -4  -4  -7    3.16    1.85
   4  -4   7    1.75    1.50
   4   4   7    2.10    1.45
  -4   4  -7    2.85    1.79
  -4   4  -7    2.49    1.72
   4   4   7    1.49    1.33
  -4   4  -7    0.36    2.12
   2  -6  -2    5.12    2.78
  -2  -6   2   11.64    3.45
   2  -6  -2   13.82    3.15
   2   6  -2    7.39    2.54
   2   6  -2    8.74    4.39
   2  -6  -2   17.02    3.29
  -2  -6   2   14.95    3.30
   2   6  -2    9.31    2.69
   2   6  -2   10.04    3.16
   2  -6  -2   17.46    2.90
   2   6  -2    9.03    2.18
   2   6  -2   11.13    4.02
  -2   6   2   10.34    6.74
  -2   6   2    8.04    3.16
  -2   6   2   13.57    3.88
  -3   3 -10    3.58    3.50
  -3  -3 -10    7.86    2.96
  -3   3 -10    6.19    3.03
  -3   3 -10    4.82    2.59
  -3  -3 -10   10.37    3.53
   3  -3  10    5.34    2.69
  -3   3 -10    7.64    2.50
  -3   3 -10    5.36    2.20
  -3  -3 -10    8.62    2.66
  -3  -3 -10    7.26    2.48
  -3   3 -10    5.20    2.42
   3   3  10    6.47    2.79
   3  -3  10    6.86    1.87
   3   3  10    4.64    2.01
  -3  -3 -10    4.72    2.26
  -1   4 -10    3.42    1.90
  -1   4 -10    2.78    1.43
  -1  -4 -10    4.92    2.54
  -1  -4 -10    2.99    1.88
   1   4  10    2.84    1.68
  -1   4 -10    0.75    1.51
  -1  -4 -10    3.80    2.81
  -1   4 -10    4.80    2.36
  -1  -4 -10    3.62    2.51
  -1   4 -10    3.03    1.34
  -1   4 -10    2.83    1.91
  -1  -4 -10    3.81    2.21
   1  -4  10    2.89    1.17
  -1   4 -10    4.75    2.06
   1  -4  10    4.66    2.11
  -4   2 -10   14.08    2.87
  -4  -2 -10   19.25    5.58
   4   2  10   21.24    5.28
  -4  -2 -10   10.78    3.33
  -4   2 -10   17.64    3.96
  -4   2 -10   13.61    4.45
   4   2  10   11.77    3.74
   4  -2  10   17.58    4.44
   4  -2  10   17.14    3.39
  -4  -2 -10   16.71    4.16
  -4   2 -10   16.85    3.89
  -4   2 -10   19.19    5.64
  -4  -2 -10   18.71    4.30
  -4   2 -10   20.19    3.98
  -4  -2 -10   19.17    4.09
   3  -3 -12   31.93    6.50
   3   3 -12   26.91    4.61
   3  -3 -12   29.47    6.83
   3   3 -12   32.41    5.59
   3   3 -12   31.30    4.66
   3  -3 -12   26.71    5.21
   3  -3 -12   20.19    4.11
   3   3 -12   29.66    5.75
   3  -3 -12   30.44    6.42
  -2   6  -1    5.77    3.20
   2   6   1    0.71    2.48
  -2   6  -1    2.74    2.13
   2   6   1   -0.70    3.06
  -2   6  -1    2.27    1.59
   2   6   1    2.69    1.41
   2   6   1    0.73    1.75
  -2  -6  -1    2.21    1.87
   2  -6   1    2.22    1.58
   2  -6   1    2.52    1.81
   2  -6   1    4.05    1.88
   0  -3  12   -0.05    1.54
   0  -3 -12    1.03    1.83
   0  -3 -12   -0.66    1.75
   0   3 -12    1.84    0.99
   0  -3 -12    0.48    1.68
   0   3 -12    1.09    1.26
   0   3 -12    3.54    1.77
   0   3 -12    0.81    1.45
   0  -3 -12    0.43    1.70
   0   3 -12    1.33    1.35
   0   3 -12    3.19    1.68
   0  -3 -12    1.63    2.05
   7   3  -7   28.93    5.25
   7   3  -7   34.11    6.43
   7   3  -7   37.88    8.48
   7  -3  -7   42.31    9.10
   7   3  -7   27.05    5.69
   7   3  -7   28.79    7.44
   7   3  -7   29.04    6.06
   7  -3  -7   35.51    5.11
  -7   3   7   36.40    6.75
   7  -3  -7   34.96    8.18
   7  -3  -7   31.40    5.32
   7  -3  -7   31.20    5.32
   7   3  -7   31.18    4.80
   2   0 -14    9.85    2.97
  -2   0  14   13.96    2.85
   2   0 -14   13.72    2.86
   2   0 -14    8.95    4.06
   2   0 -14   15.54    3.65
   2   0 -14   12.09    3.76
   2   0 -14   11.67    2.96
   2   0 -14   12.35    2.28
   8   0  -8   28.79    3.70
   8   0  -8   35.22    5.49
   8   0  -8   38.85    4.97
   8   0  -8   34.45    8.27
   8   0  -8   41.20    5.65
   8   0  -8   26.63    4.35
   0  -2 -13   15.73    4.31
   0   2 -13   15.51    2.95
   1   6   3   11.05    3.38
   1   6   3   14.10    5.46
   1   6   3   13.90    4.97
   0   2 -13   16.59    4.51
   0  -2  13   19.85    3.76
   0   2 -13   14.65    3.37
   0   2 -13   15.29    3.66
   0  -2 -13   16.01    5.17
   0  -2 -13   15.58    3.91
   0   2 -13   15.92    4.48
   0  -2 -13   13.90    5.53
   1  -6   3   22.75    3.81
  -1   6  -3   11.75    2.45
   1  -6   3   17.97    3.47
  -1  -6  -3   18.76    3.51
   0  -2 -13   15.29    4.76
   0   2 -13   13.67    3.72
  -1  -6  -3   15.67    3.98
  -1   6  -3   17.18    5.96
   0  -2 -13   16.73    4.74
   1  -6   3   19.68    3.21
   1   6   3   25.06    6.28
   6   0   8    4.49    2.52
  -6   0  -8    3.79    3.17
   6   0   8    2.42    2.07
   6   0   8    3.38    1.62
  -6   0  -8    3.16    2.86
  -6   0  -8    4.51    2.06
  -6   0  -8    3.28    1.65
   5   2 -12   18.79    3.48
   5   2 -12   12.67    3.12
   5  -2 -12   15.40    3.26
   5   2 -12   15.44    2.74
   5  -2 -12   17.25    3.11
   5   2 -12   17.13    3.75
   5  -2 -12   11.13    2.05
   5   2 -12   14.03    3.59
   5  -2 -12   14.28    4.10
   5  -2 -12   14.36    4.34
   5   5  -4   10.46    3.68
   5   5  -4   11.22    3.36
   5  -5  -4    4.91    4.45
   5   5  -4    6.34    2.63
  -5  -5   4    5.62    1.74
   5   5  -4    6.38    4.27
   5  -5  -4    8.79    2.51
   5   5  -4   15.68    4.05
   5  -5  -4    8.45    2.17
   5   5  -4   11.02    2.91
   5  -5  -4    8.16    2.46
   5   5  -4   10.62    3.59
   5  -5  -4    7.10    3.26
  -5   5   4    7.73    3.27
   5  -5  -4    8.76    2.47
  -5   5   4   10.71    3.85
  -5   5   4    3.85    2.29
  -6   2  -7   13.69    3.31
   6   2   7    4.00    2.04
   6  -2   7    2.82    1.99
  -6   2  -7    1.54    2.55
   6  -2   7    2.70    2.13
  -6  -2  -7    2.98    1.66
  -6   2  -7    2.25    1.57
   6   2   7    3.99    1.65
   6   2   7    3.40    2.74
  -6  -2  -7    2.27    1.54
  -6  -2  -7    5.45    2.96
  -6  -2  -7    1.25    1.56
   1   0 -14   -0.37    1.98
   1   0 -14    1.50    1.61
   1   0 -14    3.40    1.34
   1   0 -14    0.99    1.56
   1   0 -14    4.24    1.77
   1   0 -14    5.48    2.20
   1   0 -14    3.12    1.76
  -1   0  14    0.91    1.41
  -2   3 -11    9.42    3.27
  -2  -3 -11   14.02    3.66
   2  -3  11    9.27    3.42
   4  -5   4   17.21    2.95
  -2   2 -12    1.35    2.10
  -2  -2 -12    3.15    1.92
  -2  -3 -11   11.93    3.13
   2   3  11    5.46    2.24
   4   5   4   14.99    4.65
  -2   2 -12    4.44    2.58
  -2   2 -12    3.22    2.45
  -2   2 -12    3.30    1.83
  -4   5  -4   16.94    5.78
   4   5   4    8.79    4.70
  -2  -3 -11    7.05    3.07
   2   3  11    8.27    3.16
   2  -3  11    8.45    1.90
  -2   2 -12    2.63    1.96
  -2  -2 -12    3.53    2.72
  -2   2 -12    3.38    2.36
  -4   5  -4   20.68    6.99
  -4  -5  -4   20.25    4.44
  -2  -3 -11   12.98    3.30
   4   5   4   11.96    2.87
   2  -2  12    3.85    1.12
  -2   3 -11   11.54    3.58
   2   2  12    1.98    1.50
  -2  -2 -12    2.71    2.02
  -2   3 -11    8.74    3.11
  -2   3 -11   11.62    3.70
  -4   5  -4   21.16    4.07
  -2  -2 -12    2.33    2.47
  -4   5  -4   15.68    4.31
   4  -5   4   16.64    2.83
   2   2  12    3.16    1.60
  -2  -2 -12    6.54    2.49
   4   5   4   22.18    4.71
   4  -5   4   24.87    3.97
  -2  -3 -11   15.41    4.04
   2  -2  12    3.70    2.08
  -2   3 -11   11.12    2.92
  -2   3 -11    8.57    2.91
   4  -5   4   18.60    3.62
   4   5   4   13.54    3.98
  -4   3  -9    7.13    3.53
  -4   3  -9    5.84    2.23
  -4   3  -9    5.14    2.22
  -4   3  -9    5.85    2.82
  -4  -3  -9    7.17    2.28
  -4  -3  -9    8.79    2.64
  -4   3  -9    3.56    2.73
   4  -3   9    7.52    2.79
   4  -3   9    3.55    2.17
   4   3   9    5.01    2.25
  -4   3  -9    8.81    2.41
  -4  -3  -9    6.85    3.53
  -4  -3  -9    2.56    2.19
  -4  -3  -9    8.87    2.37
   4   3   9    5.97    2.58
  -2  -5  -7    3.22    1.66
  -2  -5  -7    1.52    0.97
   2  -5   7    1.38    1.29
  -2   5  -7    2.60    1.89
  -2   5  -7    0.99    1.34
   2   5   7    2.17    2.05
   2  -5   7    3.67    1.40
   2   5   7    2.26    1.43
  -2   5  -7    0.55    1.97
   2   5   7   -0.50    2.03
  -2  -5  -7    1.72    1.87
   2  -5   7    3.27    1.39
  -2  -5  -7    3.57    1.22
  -2   5  -7    1.07    1.29
   2  -5   7    1.75    1.18
  -2   5  -7    1.54    1.07
  -2   5  -7    2.45    1.42
   2  -5   7    1.07    0.94
   8   2  -6    5.70    2.50
   8  -2  -6    7.85    3.11
   8  -2  -6    3.06    2.15
   8   2  -6    2.31    1.51
   8   2  -6    4.10    2.16
  -8   2   6    2.66    2.22
   8  -2  -6    3.58    3.73
   8  -2  -6    3.56    2.18
   8  -2  -6    3.98    2.17
   8   2  -6    4.44    2.00
   8   2  -6    3.53    1.85
   8   2  -6    4.63    2.62
   8   2  -6    4.33    2.48
   2  -6  -3   73.30    8.87
   2   6  -3   58.85    8.98
   2   6  -3   52.88    8.13
   2   6  -3   72.68   12.05
   2   6  -3   69.14   11.56
  -2  -6   3   71.42    9.36
  -2   6   3   89.00   11.32
   2   6  -3   73.13    7.11
   2  -6  -3   38.37    8.15
  -2   6   3   74.53   13.47
   2   6  -3   62.80    8.07
   2  -6  -3   75.48    8.09
   2  -6  -3   72.98    8.88
  -2   6   3   89.51   10.37
  -2  -6   3   76.74    8.39
   6   0 -12   29.21    3.58
   6   0 -12   24.58    5.17
   6   0 -12   24.60    3.12
   6   0 -12   23.89    4.58
   5   5   1    3.27    2.45
  -5   5  -1    2.28    2.73
   5   5   1    3.59    1.97
  -5   5  -1    3.69    4.78
  -5   5  -1    3.43    1.46
   5   5   1    1.26    2.30
   5  -5   1    2.68    1.39
   5   5   1    2.46    1.56
   5   5   1    1.80    2.45
   5   5   1    2.37    1.85
   5  -5   1    1.35    1.64
  -5   5  -1    1.20    1.97
   5  -5   1    2.07    1.58
   5   5   1    1.56    2.64
   5  -5   1    5.64    1.84
   5   5   1    4.96    2.23
   5   5   1    1.20    3.17
   7   0   6  113.32   12.31
   7   0   6   98.43   12.93
   7   0   6   99.61   10.48
  -7   0  -6   96.25    9.13
  -7   0  -6  116.63   18.76
  -7   0  -6  104.46   11.65
  -7   0  -6  110.42   15.83
   6  -2 -11   52.60    5.39
   6   2 -11   52.86    6.36
   6  -2 -11   56.30    9.24
   6  -2 -11   50.16    5.62
   6  -2 -11   44.06    6.98
   6   2 -11   51.82    7.63
   6  -2 -11   55.20    8.97
   6   2 -11   50.72    8.36
   6   2 -11   54.65    6.27
  -6   2  11   56.24    6.91
   6   2 -11   56.03    6.98
   1   6  -4   21.48    5.59
   1   6  -4   14.63    3.55
   0   6  -4    5.80    1.81
   1   6  -4   19.11    4.92
   1   6  -4   17.30    4.65
   0   6  -4    6.59    3.39
  -1   6   4   32.41    6.84
  -1  -6   4   21.56    4.44
   0   6  -4    9.54    3.32
   0   6   4   10.79    4.52
  -1   6   4   30.50    8.40
   8   0   3    2.82    1.58
   0  -6  -4   12.58    2.42
  -1   6   4   21.33    4.18
   0  -6  -4    7.57    3.07
   0  -6  -4    8.84    2.45
   0   6   4    7.07    2.22
   0   6   4   11.24    4.97
  -1  -6   4   18.89    3.82
   8   0   3    4.77    1.65
   1  -6  -4   21.86    4.52
   0   6  -4    8.61    3.60
   0  -6   4    5.70    2.48
  -8   0  -3    1.13    2.23
   1  -6  -4   24.36    4.71
   8   0   3    3.55    1.90
   1   6  -4   21.20    3.30
   0   6   4    3.96    1.69
   1   6  -4   18.81    3.44
   1  -6  -4   23.58    4.08
  -8   0  -3    0.78    1.83
   0  -6   4   11.62    2.57
   8   0   3    2.48    1.09
  -3   0 -12   68.20    8.04
   3   0  12   65.19    8.16
  -3   0 -12   76.34   11.68
  -3   0 -12   78.41   12.90
  -3   0 -12   76.05    9.68
  -3   0 -12   70.56    9.57
  -3   0 -12   68.94    9.97
   3   0  12   65.02    9.43
   4   0  11   73.67    8.75
  -4   0 -11   85.36   13.30
  -4   0 -11   73.14    7.65
   4   0  11   79.53   11.31
  -4   0 -11   86.25   10.34
  -4   0 -11   84.90   10.33
  -4   0 -11   92.16   14.13
  -4   0 -11   85.36   12.40
   5   0 -13   14.46    3.79
  -5   0  13   18.06    2.71
   5   0 -13   14.61    2.51
   5   0 -13   17.21    3.26
   5   0 -13   19.79    3.25
   5   0 -13   13.81    3.41
   8   2   1    5.27    1.99
   8  -2   1    1.21    1.43
   8   2   1    3.95    2.05
   8   2   1    1.65    1.66
   8   2   1    1.65    1.65
  -8   2  -1    3.69    3.06
   8   2   1    3.82    2.22
   8  -2   1    1.30    1.43
   8   2   1    1.92    2.13
   8  -2   1    2.63    1.18
   8   2   1    3.53    2.57
  -8   2  -1    2.19    5.85
   8  -2   1    2.31    1.52
   8  -2   1    1.36    1.74
   8  -2   1    2.58    2.81
   3   0 -14    2.63    1.40
   2  -6   2   37.45    5.64
   2   6   2   20.52    4.57
   2   6   2   28.54    7.70
   3   0 -14    0.79    1.01
   2   6   2   36.61    7.88
   3   0 -14   -0.14    1.13
  -3   0  14    0.68    0.98
   2   6   2   28.70    9.12
  -2  -6  -2   30.59    5.72
  -2   6  -2   16.07    5.21
   3   0 -14    0.21    1.46
  -2   6  -2   34.50    8.28
   3   0 -14    2.20    1.13
  -2  -6  -2   31.67    5.50
  -2   6  -2   38.93    6.75
   2  -6   2   36.19    4.96
   3   0 -14    0.77    1.37
   2  -6   2   35.45    5.59
   6   4   3    7.49    3.68
  -6  -4  -3    4.13    3.31
   6   4   3    9.61    2.64
  -6   4  -3    8.66    8.33
  -6   4  -3   10.39    5.31
  -6   4  -3   12.35    2.52
   6  -4   3   10.83    2.89
   6   4   3   12.32    3.44
   6   4   3    8.22    2.79
   6  -4   3   10.24    2.16
   6  -4   3    8.62    2.74
   6  -4   3    9.58    2.30
   6   4   3    6.79    3.59
   6   4   3   14.59    3.88
  -3   5  -6    6.90    3.52
  -3   5  -6   17.76    3.54
  -3  -5  -6    9.84    3.31
  -3  -5  -6   13.93    3.52
  -3  -5  -6    8.42    2.39
   3  -5   6   12.07    2.44
  -3   5  -6   18.46    5.82
   3   5   6    7.46    4.06
  -3   5  -6   10.17    2.33
   3  -5   6   13.95    3.16
  -3   5  -6   11.59    4.43
   3  -5   6    8.48    2.14
   3  -5   6   12.36    1.99
   3  -5   6    8.88    2.47
   3   5   6   13.22    3.59
   3   5   6    8.39    3.05
   6  -4  -7    6.60    2.06
  -6   4   7    6.66    2.74
   6  -4  -7    4.74    3.70
   6  -4  -7    6.72    2.30
  -6   4   7    4.61    2.53
   6  -4  -7   10.23    3.65
   6   4  -7    4.89    2.92
   6   4  -7    3.91    2.49
   6   4  -7    5.90    3.62
   6   4  -7    4.86    3.47
   6  -4  -7    5.90    2.39
   6   4  -7    3.37    2.70
   6   4  -7    9.52    3.11
   6   4  -7    7.07    2.13
   2  -1 -14   34.62    6.29
   2  -1 -14   28.35    5.24
   2   1 -14   30.66    4.89
   2   1 -14   28.70    3.93
   2   1 -14   29.88    5.38
   2  -1 -14   29.62    6.02
  -2  -1  14   24.50    5.29
   2   1 -14   29.92    3.83
   2   1 -14   27.28    6.30
   2  -1 -14   31.10    6.32
   2  -1 -14   26.66    4.35
   2  -1 -14   29.43    5.93
   2   1 -14   35.71    5.94
   3   5  -8   17.64    4.40
  -3   5   8   20.50    4.67
   4  -4 -10    0.52    1.01
   4  -4 -10   -0.01    1.99
   3  -5  -8   25.90    6.64
  -4   4  10    3.08    1.61
   3   5  -8   18.19    3.80
  -4   4  10   -0.42    1.33
   4   4 -10    1.94    1.83
  -3  -5   8   21.95    4.21
   3   5  -8   16.24    3.78
   4   4 -10    2.24    1.27
   4  -4 -10    2.55    1.02
   3  -5  -8   22.41    3.82
   3  -5  -8   12.28    2.62
   4   4 -10    0.94    1.88
   4   4 -10    0.06    1.21
   4   4 -10    0.29    1.09
   4   4 -10    3.19    1.49
  -3   5   8   21.41    6.29
  -3   5   8   22.65    4.98
   3  -5  -8   16.21    4.33
   3   5  -8   20.64    6.49
   3   5  -8   19.57    4.62
   4  -4 -10    2.16    2.00
   4  -4 -10    1.84    1.47
   4   4 -10    2.42    1.40
   3  -5  -8   20.93    3.55
   3  -5  -8   19.33    3.67
   8   1  -8   18.50    3.55
   8   1  -8   12.35    4.22
   8   1  -8    9.81    3.37
   8   1  -8   13.82    4.50
  -8   1   8    7.77    3.15
   8   1  -8   15.02    3.55
   8  -1  -8   11.78    4.31
   8   1  -8   15.61    3.63
   8  -1  -8   14.12    5.94
   8  -1  -8   16.03    3.31
   8   1  -8   14.29    2.61
   8  -1  -8   19.92    3.26
   8  -1  -8   16.35    3.40
  -1  -5  -8   15.65    4.45
  -1   5  -8   14.34    3.15
  -1   5  -8   14.97    2.55
  -1   5  -8   16.12    3.43
  -1  -5  -8   15.67    4.60
   1  -5   8   17.49    2.78
  -1  -5  -8   17.69    3.31
  -1  -5  -8   13.28    3.36
   1  -5   8    8.51    2.14
   1  -5   8   16.61    3.22
   1   5   8    9.68    3.32
  -1  -5  -8   16.14    3.94
  -1   5  -8   17.29    4.75
   1  -5   8   15.68    2.69
   1   5   8    9.63    3.31
  -1   5  -8   16.18    3.93
   5   3 -11   17.25    3.38
   5   3 -11   12.22    4.42
   5   3 -11   10.24    2.37
   5   3 -11   15.35    3.44
   5  -3 -11   13.78    4.28
  -5   3  11   16.82    3.67
   5   3 -11   15.11    4.34
   5  -3 -11   19.23    4.67
   5  -3 -11   12.25    4.44
   5  -3 -11   14.82    2.27
   5  -3 -11   13.15    2.40
   5   3 -11   14.84    2.89
   7   3   3   12.00    3.03
   7   3   3   11.39    3.36
   7  -3   3    6.76    1.94
   7   3   3    8.03    2.95
   7   3   3    7.84    2.91
   4   5  -7    3.55    1.62
  -4   5   7    2.59    1.46
   4  -5  -7    1.97    2.69
   4   5  -7    1.47    1.90
   4   5  -7    4.93    2.79
   7   3   3    7.89    2.30
   7  -3   3    6.36    2.00
  -7   3  -3    5.63    1.72
  -4   5   7    2.44    2.13
   7   3   3    9.58    3.23
   4  -5  -7    1.24    1.19
  -7  -3  -3    7.41    3.65
   7  -3   3    9.69    2.41
  -7   3  -3    8.52    4.59
   4  -5  -7    2.82    1.47
  -4   5   7    0.75    2.78
   4  -5  -7    2.64    1.66
   7  -3   3   10.39    2.62
   7  -3   3    6.99    2.44
   4  -5  -7    0.05    1.96
   4   5  -7    1.83    2.17
   4   5  -7    3.19    1.58
  -7   3  -3   10.25    7.26
   4   5  -7    2.54    1.66
   4   5  -7    2.40    2.43
   4  -5  -7    4.28    1.56
  -6  -1  -8    2.76    1.43
  -6   1  -8    1.84    1.95
  -6   1  -8    4.01    2.66
   6   1   8    1.20    1.30
  -6  -1  -8    2.70    2.05
  -6  -1  -8    3.07    1.77
  -6   1  -8    2.13    1.52
  -6  -1  -8    4.51    2.90
   6   1   8    2.85    2.30
  -6   1  -8    4.53    2.69
   6  -1   8    2.72    1.89
   6  -1   8    3.49    2.17
   6   1   8    2.78    2.04
   1  -4 -11   26.30    6.00
  -1  -4  11   29.58    5.78
   1   4 -11   25.95    4.56
   1  -4 -11   34.80    8.36
   1  -4 -11   30.49    6.73
   1  -4 -11   31.65    5.05
   1   4 -11   32.50    6.10
   1  -4 -11   27.13    5.94
   1   4 -11   32.27    5.45
   1   4 -11   24.09    4.43
   1   4 -11   30.35    5.61
  -5   4   9    2.75    1.49
   5   4  -9    2.88    1.39
   5  -4  -9    2.13    0.98
   5   4  -9   -0.26    0.79
   5   4  -9    0.37    1.49
   5  -4  -9   -0.04    1.80
   5  -4  -9   -0.41    2.30
   5   4  -9    2.30    2.17
   5   4  -9   -0.33    1.62
   5  -4  -9    1.29    1.47
   5  -4  -9    1.99    1.07
   5   4  -9   -0.47    1.22
   5  -4  -9    0.12    1.14
   1   1 -14   18.77    3.54
   1   1 -14   16.44    4.53
   1   1 -14   19.31    4.47
   1  -1 -14   17.85    3.80
   1  -1 -14   19.67    5.09
   1   1 -14   20.83    3.49
   1   1 -14   19.97    4.21
   1  -1 -14   15.58    5.35
   1   1 -14   20.57    4.93
   1  -1 -14   20.99    4.17
  -1  -1  14   16.09    3.90
   1  -1 -14   23.05    5.10
  -1   1  14   15.41    3.34
   1  -1 -14   17.84    4.86
   7   2   5   17.83    4.39
   7  -2   5   12.02    3.33
   7  -2   5    8.39    2.42
   7   2   5   12.69    4.29
   7   2   5   11.88    2.63
  -7  -2  -5   12.33    2.50
  -7  -2  -5   10.10    5.14
  -7   2  -5   19.73    7.07
  -7   2  -5   10.10    2.27
   7   2   5    9.98    3.61
   7  -2   5   12.17    3.43
  -7   2  -5   14.60    4.77
   7   2   5   11.41    3.51
   2   4 -11    3.33    2.50
   2  -4 -11    5.85    3.32
   2  -4 -11    2.75    2.12
   2   4 -11    1.94    1.39
   2  -4 -11    3.62    2.91
   2   4 -11    2.26    2.31
   2  -4 -11    6.36    2.53
   2  -4 -11    1.97    1.91
   2   4 -11    3.41    2.20
   2   4 -11    6.86    1.79
  -5  -2  -9    1.19    1.42
   5  -2   9    0.40    1.59
   5   2   9    0.93    1.34
   5  -2   9    1.67    1.37
  -5  -2  -9    4.05    1.56
  -5  -2  -9    0.86    2.30
  -5   2  -9    1.09    1.56
  -5   2  -9    2.30    1.45
   5   2   9    3.33    1.92
  -5   2  -9    0.11    1.04
  -5  -2  -9    0.24    1.38
  -5   2  -9    1.67    1.66
  -5   2  -9    0.81    2.31
  -5   5   5    3.63    2.03
   5   5  -5    3.93    3.81
   5   5  -5    7.44    3.63
   5  -5  -5    8.35    2.39
   5   5  -5    3.81    2.48
   5   5  -5    7.55    2.28
   5  -5  -5    8.96    2.40
  -5   5   5    7.19    3.60
   5   5  -5    6.37    3.59
   5   5  -5    4.82    3.35
  -5   5   5    5.43    3.54
   5  -5  -5    6.11    1.88
   5   5  -5    7.15    3.00
   5  -5  -5    5.18    3.02
   5  -5  -5    6.02    2.64
   5  -5  -5    7.84    3.70
   6   1 -12    2.29    1.36
   6  -1 -12    2.22    1.16
   6  -1 -12    2.14    1.64
   6   1 -12    2.89    1.57
   6   1 -12    2.37    1.86
   6  -1 -12    3.12    2.21
  -6   1  12    5.63    1.46
   6   1 -12    2.33    1.36
   6  -1 -12    4.78    2.49
   6   1 -12    3.71    1.49
   6  -1 -12    3.88    1.12
  -7   1  -6    9.61    2.12
  -7  -1  -6   15.35    5.40
   7   1   6    9.39    3.78
   7  -1   6    9.00    3.46
   7   1   6   11.46    2.88
  -7   1  -6    8.83    4.64
   7  -1   6   13.99    3.32
  -7  -1  -6    8.43    3.37
  -7  -1  -6    8.44    3.26
  -7  -1  -6   11.37    2.53
  -7   1  -6   11.73    3.81
   7   1   6   16.06    3.95
  -3   1 -12    6.67    3.21
   8   1   3    8.73    4.21
   8   1   3   14.64    3.79
   3   1  12    6.43    3.01
  -3  -1 -12    9.15    3.05
   8   1   3   11.99    3.08
  -3   1 -12   10.68    2.72
   8  -1   3   12.21    3.41
  -3  -1 -12    5.94    3.34
  -3   1 -12    4.72    3.60
  -8  -1  -3    9.10    2.62
   8  -1   3   12.85    2.79
  -3  -1 -12    6.22    2.74
  -3   1 -12    6.79    2.30
   8   1   3    7.92    2.61
  -8   1  -3    8.57    6.31
  -3  -1 -12    4.90    4.03
  -3   1 -12    5.80    3.52
   3  -1  12    7.49    2.40
   8  -1   3    9.29    2.12
   3   1  12    4.12    2.53
  -8   1  -3   12.83    3.68
   8   1   3   21.63    3.53
  -3   1 -12    5.83    2.23
   8  -1   3   17.67    3.11
  -3  -1 -12    4.70    2.56
   8  -1   3   10.47    2.08
   3  -1  12    4.47    1.82
  -3  -1 -12    9.18    2.81
   4  -2 -13    2.71    1.79
   4   2 -13    3.33    2.11
   4  -2 -13   -0.13    2.36
   4   2 -13    3.63    1.84
   4   2 -13    2.18    1.65
   4   2 -13    2.64    1.61
   4  -2 -13    5.04    2.14
   4  -2 -13    2.99    2.32
   0   0 -14    0.34    1.59
   0   0 -14    0.78    1.47
   0   0 -14    0.19    1.72
   0   0 -14    1.77    1.83
   0   0 -14    2.42    1.18
   0   0 -14   -0.57    1.34
  -2   6   4   -0.21    1.50
  -2   6   4   -0.61    2.57
  -2  -6   4    2.32    1.10
  -2  -6   4    0.29    1.44
   2   6  -4    0.20    0.96
   2  -6  -4    2.26    1.32
   2   6  -4   -0.82    1.29
   2   6  -4    2.21    1.25
   2  -6  -4   -0.44    1.37
   2   6  -4    3.89    1.97
   2  -6  -4    1.54    1.11
   2   6  -4    0.71    1.41
   2  -6  -4   -0.79    1.35
  -2   6   4    2.62    1.40
   2   6  -4    2.29    1.82
  -1   6  -4   14.55    3.74
   1  -6   4   17.50    3.31
  -1  -6  -4   15.40    3.29
   1   6   4   13.34    6.02
  -1  -6  -4   16.08    2.66
  -1  -6  -4   14.05    3.08
   1   6   4   14.50    5.43
   1  -6   4   13.07    2.82
   1   6   4    8.08    2.35
  -1   6  -4   12.62    4.38
   1  -6   4    9.37    3.03
  -1   6  -4    8.29    2.04
   1   6   4    9.80    3.80
  -4  -1 -11    3.90    2.16
  -4  -1 -11    2.91    2.10
  -4   1 -11    2.07    1.95
  -4  -1 -11    3.04    2.85
  -4   1 -11    1.85    2.04
   4   1  11    4.98    1.79
   4  -1  11    1.25    1.55
  -4   1 -11    0.79    2.38
  -4  -1 -11    0.84    1.42
  -4   1 -11    4.77    2.69
  -4   1 -11    2.20    2.43
  -4  -1 -11    0.94    1.93
   4   1  11    7.67    1.98
   4  -1  11    1.52    2.01
  -4   1 -11    3.20    1.39
   5  -1 -13    0.44    1.54
   5   1 -13    0.26    1.30
   5  -1 -13    1.68    1.04
   5  -1 -13    1.10    1.44
   5   1 -13    1.40    1.17
   5   1 -13    0.70    1.17
   5   1 -13    2.45    1.19
   5  -1 -13    0.34    1.28
  -2   0 -13   -0.50    0.97
   2   0  13   -0.99    0.72
   2   0  13   -0.09    0.47
  -2   0 -13    1.67    0.82
  -2   0 -13   -0.92    0.73
  -2   0 -13    0.15    0.87
  -2   0 -13   -0.09    0.98
  -2   0 -13    1.60    1.10
   3   1 -14   61.64    6.68
   3   1 -14   54.27    8.31
   3  -1 -14   61.93    8.48
  -3  -1  14   53.01    6.55
   3  -1 -14   62.55    9.64
   3   1 -14   59.15    7.69
   3  -1 -14   74.23    9.97
   3  -1 -14   66.65   10.06
   3   1 -14   56.65    9.02
   3  -1 -14   55.01    7.11
   3   1 -14   58.64    7.55
  -6   3  -6    1.61    3.18
  -6   3  -6    3.57    1.85
  -6   3  -6   11.34    5.08
   6   3   6    3.48    2.63
  -6  -3  -6    6.52    3.24
   6   3   6    3.39    2.35
   6   3   6    3.05    2.78
   6  -3   6    3.95    2.04
  -6  -3  -6    4.50    2.09
   6  -3   6    4.42    2.24
   6   3   6    6.10    2.26
  -6  -3  -6    3.77    1.82
   5   5   2   26.46    6.16
   5   5   2   31.22    6.63
   5   5   2   20.97    5.29
   5  -5   2   25.31    3.92
   5   5   2   24.99    8.69
   5   5   2   17.61    4.10
  -5   5  -2   30.33   11.02
   5   5   2   24.70    6.24
  -5   5  -2   30.80    4.79
   5  -5   2   23.08    4.55
   5   5   2   33.58    5.40
  -5   5  -2   30.59    7.85
   5   5   2   20.70    4.18
  -5   5  -2   18.92    4.74
   5  -5   2   29.84    5.41
   5  -5   2   23.61    4.32
   3   6  -1    1.74    2.05
  -3  -6   1    5.01    1.82
   3  -6  -1    3.15    2.11
  -3  -6   1    3.78    3.14
   3  -6  -1    3.98    2.27
   3   6  -1    3.66    1.57
   3   6  -1    4.83    1.73
   3   6  -1    1.02    1.67
   3   6  -1    4.42    2.64
   3  -6  -1    2.79    1.52
  -3   6   1    5.17    3.50
   3  -6  -1    4.72    2.04
   3  -6  -1    0.13    2.24
  -3   6   1    5.72    2.17
   3   6  -1    4.25    3.12
  -3   6   1    3.17    2.36
   5   0  10   27.38    5.98
   5   0  10   28.39    5.04
  -5   0 -10   28.70    6.52
  -5   0 -10   27.18    5.34
  -5   0 -10   32.23    5.43
  -5   0 -10   31.99    7.55
   7   0 -11   -0.05    0.54
   7   0 -11    0.09    0.47
   7   0 -11   -0.26    0.61
   7   0 -11    0.14    0.81
   4   3 -12   16.27    3.75
   4  -3 -12   11.15    5.01
   4  -3 -12   15.76    4.89
   4   3 -12   17.94    4.16
   4   3 -12   14.69    3.07
   4  -3 -12   12.46    4.80
   4   3 -12   11.33    3.41
   4  -3 -12   14.34    3.47
   4   3 -12   14.97    4.17
   6  -3 -10    2.18    1.17
  -6   3  10    0.67    1.59
   6   3 -10    2.01    1.28
   6  -3 -10    0.51    1.64
   6   3 -10    1.06    1.34
   6  -3 -10    1.14    1.11
   6  -3 -10    1.47    2.62
   6   3 -10    3.19    1.91
   6  -3 -10    1.76    2.32
   6  -3 -10    0.11    1.14
   6   3 -10    2.05    1.63
   6   3 -10    2.78    1.49
   6   3 -10    3.81    1.77
   8  -2  -7   37.77    5.51
   8  -2  -7   37.40    9.57
   8  -2  -7   33.31    5.97
   8   2  -7   35.52    6.51
   8   2  -7   38.17    6.55
  -8   2   7   30.87    6.18
   8   2  -7   33.01    4.81
   8  -2  -7   36.68    4.93
   8   2  -7   29.26    6.24
   8   2  -7   34.74    8.13
   8   2  -7   24.48    4.25
   8   2  -7   24.83    4.97
   8  -2  -7   30.04    7.81
  -1  -3 -12    8.92    3.67
   2  -6   3    1.68    1.70
   2   6   3   -0.13    1.28
   2  -6   3    2.56    1.63
  -1   3 -12    9.58    2.83
   2   6   3    2.00    2.44
   2   6   3    1.56    2.20
  -1  -3 -12   10.32    3.18
   1   3  12    4.53    1.94
   2   6   3    4.14    2.22
  -1   3 -12   10.09    2.79
  -2  -6  -3    3.91    2.16
   2  -6   3    2.26    1.36
  -1   3 -12    9.08    3.11
  -1   3 -12    8.71    2.54
  -1  -3 -12   10.73    3.87
  -2   6  -3    3.72    2.02
   1  -3  12    9.80    3.20
  -2   6  -3    1.44    2.57
  -1   3 -12    6.47    3.33
  -1  -3 -12    8.72    3.61
  -1   3 -12    8.98    3.51
  -2  -6  -3    3.24    1.68
  -2   6  -3   -0.47    1.70
  -1  -3 -12    7.09    3.34
   3   6   0    4.83    2.03
   3   6   0    5.99    2.90
  -3   6   0   15.45    3.73
   3   6   0    6.61    4.65
  -3   6   0    7.97    3.93
   3  -6   0   13.87    3.26
  -3  -6   0   13.77    2.91
   3   6   0    5.72    3.10
   3  -6   0   11.68    3.21
  -3  -6   0   13.74    4.36
   3  -6   0   11.27    3.04
  -3   6   0   12.39    5.52
   3  -6   0    7.89    2.30
   3   6   0    6.90    2.53
   3   6   0    8.07    4.21
  -3   6   0    8.49    3.41
  -5   4  -6    2.84    1.74
   5   4   6    8.93    3.53
  -5  -4  -6    8.22    2.81
  -5   4  -6    7.32    3.38
   5   4   6    4.28    2.76
  -5  -4  -6    5.56    2.22
   5   4   6    5.04    2.62
  -5   4  -6    7.79    2.45
   5   4   6    4.79    1.77
   5  -4   6    4.45    1.68
   5  -4   6    6.27    1.99
  -5   4  -6    8.05    4.64
   5   4   6    4.74    2.39
   5  -4   6    6.03    2.58
   3  -6  -2    2.61    1.62
   3   6  -2    2.75    1.40
  -3   6   2    2.07    1.74
   3   6  -2    0.75    1.29
  -7   3   8   13.75    3.70
   7   3  -8   12.39    2.85
  -3  -6   2    0.33    1.52
   7   3  -8   11.89    3.17
  -3   6   2    0.40    1.64
   3   6  -2    0.16    1.33
   3  -6  -2    4.46    1.55
   7  -3  -8   17.17    3.58
   7  -3  -8   16.17    3.05
   3  -6  -2    1.37    1.77
   3   6  -2    2.35    1.43
   7   3  -8   14.91    4.15
   7   3  -8   16.08    4.28
   7   3  -8   10.44    4.89
   7  -3  -8   11.47    5.38
  -3  -6   2    5.38    2.45
   3  -6  -2    0.26    1.27
   7  -3  -8   13.55    5.84
   7  -3  -8   13.59    3.51
   3  -6  -2    0.60    1.64
   7   3  -8   12.08    4.40
   7   3  -8   18.05    4.93
   3   6  -2    2.39    2.05
   0   4  11    9.59    3.09
   0   4 -11   13.19    3.87
   0   4 -11   11.89    4.14
   0   4 -11   13.53    3.40
   0   4 -11   14.27    3.82
   0  -4 -11   11.78    4.72
   0  -4 -11   13.50    4.27
   0  -4 -11   15.66    3.97
   0  -4 -11   13.87    3.50
   0   4 -11   13.06    3.15
   0  -4  11   15.21    3.70
   0  -4 -11   15.62    5.28
  -5   3  -8    6.94    3.89
  -5   3  -8    5.12    1.77
  -5   3  -8    3.05    2.56
   5  -3   8    9.28    2.44
  -5  -3  -8    7.71    3.80
  -5   3  -8    7.19    2.51
   5   3   8    6.71    3.19
  -5  -3  -8    9.39    2.65
  -5  -3  -8    6.36    2.27
  -5   3  -8    7.59    3.20
  -5  -3  -8    5.25    2.19
   5  -3   8    5.37    2.63
   5   3   8    5.31    2.25
   5   3   8    5.91    2.44
   1   5  -9   14.54    3.54
  -1  -5   9    6.06    2.10
   1  -5  -9    8.19    1.89
   1   5  -9   13.87    3.30
   1   5  -9    9.93    3.18
   1  -5  -9   11.43    2.88
   1  -5  -9   10.66    3.04
   1   5  -9   10.55    2.76
   1  -5  -9   12.01    3.77
   1  -5  -9    8.39    4.47
   1  -5  -9   11.42    3.81
   1  -5  -9    6.63    2.15
   1   5  -9    8.73    2.46
  -1  -6   5   13.82    3.39
   1   6  -5   12.90    3.58
  -1  -6   5   15.16    3.22
   1  -6  -5   13.94    3.17
  -1   6   5   20.63    5.23
   1   6  -5   11.34    2.70
   1   6  -5   15.39    4.53
  -1   6   5   18.46    6.94
   1   6  -5   10.94    3.26
   1  -6  -5   11.09    3.86
   1   6  -5   11.38    4.53
   1  -6  -5   11.89    2.79
  -1   6   5   15.62    4.01
  -1   2 -13    3.74    2.49
   1  -2  13    6.81    2.70
   1   2  13    4.19    1.89
  -1   2 -13    5.42    3.17
  -1   2 -13    6.65    2.39
  -1  -2 -13    8.00    3.00
  -1   2 -13    7.91    2.83
  -1  -2 -13    8.70    3.05
  -1  -2 -13    5.39    2.87
  -1  -2 -13    9.73    3.61
  -1  -2 -13    7.23    3.29
  -1   2 -13    7.24    2.67
  -1  -2 -13    4.98    3.23
  -1   2 -13    9.39    3.07
   3   4   9    0.40    0.92
  -3   4  -9    0.48    1.10
  -3  -4  -9    2.53    1.16
  -3   4  -9    2.16    1.44
   3   4   9    0.37    1.31
   3  -4   9    0.74    1.17
  -3  -4  -9    1.04    1.14
   3  -4   9    2.44    1.37
  -3   4  -9    1.09    1.66
  -3  -4  -9   -0.54    1.34
  -3   4  -9    0.15    1.44
  -3   4  -9    1.56    1.38
  -3   4  -9    0.02    1.27
  -3  -4  -9    0.82    1.73
  -3  -4  -9    0.99    1.64
   7   4  -2    8.35    2.98
   7  -4  -2    4.34    1.83
   7   4  -2    2.43    2.41
   7   4  -2    4.67    4.01
  -7   4   2    8.63    3.12
   7   4  -2    4.60    2.31
   7   4  -2    4.53    3.86
   7  -4  -2    6.54    2.39
   7  -4  -2    4.55    2.58
   7  -4  -2    5.28    2.02
   7  -4  -2    7.70    4.27
   7   4  -2    4.10    2.84
   7   4  -2    6.11    3.23
   7   4  -2    5.95    1.78
   7  -4  -2    2.73    3.43
   0  -6   5    0.14    1.44
   0   6  -5    5.12    1.16
   0   6   5    6.83    2.20
   0  -6   5    3.75    1.49
   0  -6  -5    0.90    1.83
   0   6   5   -0.01    1.40
   0   6  -5    2.59    1.43
   0  -6  -5    0.55    1.60
   0   6  -5    0.54    1.75
   0  -6   5   -0.35    1.21
   0   6  -5    0.53    2.14
   0   6   5    5.46    3.15
   0   6  -5    1.74    1.11
   0  -6  -5    1.94    1.37
   8   0  -9    2.39    2.57
   8   0  -9    2.30    1.74
   8   0  -9    3.43    1.72
   8   0  -9    4.26    1.91
  -8  -2  -2   12.50    5.62
   8  -2   2   13.52    3.40
   8   2   2   15.46    3.06
   8   2   2   13.01    3.91
  -8   2  -2    9.13    4.91
   8   2   2   19.75    4.06
   8  -2   2   10.49    2.29
   8   2   2   18.65    4.01
   8   2   2   14.78    3.65
   8  -2   2   16.51    3.40
  -8   2  -2    8.14    8.68
   8  -2   2   13.33    3.38
   8  -2   2   10.30    2.61
   8   2   2   11.22    3.46
  -7   4   3   25.51    5.75
   7  -4  -3   23.37    3.54
   7  -4  -3   24.38    3.96
   7   4  -3   28.25    6.16
   7   4  -3   24.24    7.62
   7  -4  -3   25.83    4.78
   7   4  -3   28.65    5.96
   7  -4  -3   32.29    8.30
   7   4  -3   17.24    4.67
   7  -4  -3   24.33    5.14
   7   4  -3   23.48    4.95
   7  -4  -3   21.23    8.14
   7   4  -3   23.40    5.86
   7   4  -3   26.48    7.68
   3  -4 -11   25.42    6.77
   3   4 -11   33.82    5.72
   3   4 -11   29.60    4.65
   3   4 -11   31.04    4.59
   3  -4 -11   23.75    4.92
   3  -4 -11   25.49    5.09
   3   4 -11   28.97    6.35
   3   4 -11   27.46    6.33
   3  -4 -11   30.61    6.57
   3  -4 -11   29.05    6.62
   7   2 -10   19.64    4.13
   0   1 -14   17.32    3.56
   0   1 -14   11.76    3.15
   0  -1 -14   17.43    4.57
   0  -1 -14   16.45    4.77
   0  -1 -14   14.35    4.44
   7   2 -10   18.28    5.04
   0  -1 -14   15.92    4.16
  -7   2  10   23.90    4.48
   0   1 -14   17.56    4.09
   0   1 -14   16.01    4.40
   7  -2 -10   26.01    3.96
   0   1 -14   15.55    5.23
   7   2 -10   24.94    4.53
   7  -2 -10   22.05    3.71
   7   2 -10   22.50    5.16
   7   2 -10   21.58    4.51
   0  -1 -14   13.46    3.89
   0  -1  14   12.96    3.78
   0  -1 -14   12.26    5.17
   7   2 -10   24.96    4.66
   7  -2 -10   33.17    7.19
   7  -2 -10   24.72    3.85
   0   1 -14   13.24    3.58
   0   1  14   13.42    3.12
   0   1 -14   17.08    4.16
   7  -2 -10   29.00    7.38
   4   0 -14   44.02    6.30
   4   0 -14   34.50    5.46
  -4   0  14   32.92    4.30
   4   0 -14   34.31    6.67
   4   0 -14   34.44    4.57
   4   0 -14   37.08    5.81
  -4   5  -5    4.73    2.40
  -4  -5  -5    0.21    1.22
   4  -5   5    3.69    1.49
   2   5  -9   44.75    7.53
  -4  -5  -5    3.43    1.49
   4  -5   5    0.61    1.01
   2  -5  -9   42.25    6.06
   2  -5  -9   42.79    5.42
   2  -5  -9   50.63    7.85
   4   5   5    0.12    1.10
   4   5   5    1.15    1.50
   4   5   5    3.18    1.87
   2  -5  -9   53.25    8.23
  -4   5  -5    0.36    2.02
   2  -5  -9   49.15   10.23
  -2  -5   9   40.55    5.72
   2   5  -9   35.71    5.33
   2   5  -9   49.57    7.99
   2   5  -9   45.80    6.24
  -2   5   9   63.45    9.51
   4  -5   5    1.08    0.88
   2   5  -9   45.71    8.14
   4   5   5    1.28    1.80
  -4  -5  -5   -0.49    1.02
  -4   5  -5    0.73    1.51
   2  -5  -9   48.38    5.24
   2  -5  -9   42.33    5.56
   4  -5   5    0.37    0.98
  -4   5  -5    2.27    2.50
   4   5   5    3.53    1.42
  -2   4 -10    6.35    2.88
  -2   4 -10    7.05    2.66
  -2  -4 -10    6.27    2.75
  -2  -4 -10    5.30    3.41
  -2   4 -10    2.49    3.20
   2  -4  10    4.90    2.78
   2  -4  10    5.08    1.88
  -2   4 -10    4.91    2.43
  -2   4 -10    8.59    2.63
   2   4  10    6.69    2.70
  -2  -4 -10    4.36    3.19
  -2  -4 -10    6.48    2.49
  -2  -4 -10    6.76    2.33
  -2   4 -10    4.92    2.07
   3  -6   1    9.39    2.92
  -2  -1 -13   36.67    8.13
  -2   1 -13   27.67    4.94
   3   6   1    6.03    2.41
  -3   6  -1    9.87    4.10
   3   6   1    6.29    3.82
  -2   1 -13   31.25    7.50
  -2  -1 -13   27.40    6.88
   3  -6   1    9.96    2.97
  -2   1 -13   28.12    5.31
   3  -6   1    8.92    2.63
   3   6   1    6.82    4.24
  -2  -1 -13   28.09    6.42
  -2   1 -13   28.34    5.99
   3  -6   1    6.98    2.00
  -3   6  -1    9.84    3.36
  -2   1 -13   27.42    6.73
   3   6   1    2.00    3.36
   2  -1  13   25.68    5.05
  -2  -1 -13   22.41    5.59
   3   6   1    4.57    1.89
  -2   1 -13   26.72    5.22
  -2   1 -13   28.70    5.42
  -3   6  -1    8.54    4.64
   2   1  13   21.57    4.79
  -2  -1 -13   30.11    5.96
  -3   6  -1    4.42    2.84
  -3  -6  -1    9.00    2.90
  -2  -1 -13   30.83    5.62
   2   1  13   22.94    4.80
  -3  -6  -1    8.95    3.26
   3  -6  -3    1.18    1.47
  -3   6   3    0.13    1.48
   3   6  -3    0.18    1.12
   7  -4  -1    8.20    3.20
   3  -6  -3    2.63    1.34
   7  -4  -1    9.59    2.41
   7  -4  -1    5.30    5.00
  -3  -6   3    1.72    1.27
   3   6  -3    3.45    2.02
   3  -6  -3    0.27    1.21
   3   6  -3   -0.20    1.24
   7   4  -1    9.33    3.91
   7   4  -1   12.16    3.89
   7  -4  -1   12.47    2.32
   3   6  -3    0.40    1.25
   7   4  -1    7.39    2.93
   7   4  -1   15.59    4.95
  -3   6   3    0.15    1.71
  -3  -6   3    3.45    2.03
   3  -6  -3    3.61    1.90
   7   4  -1    7.64    2.74
   3   6  -3    0.60    1.01
   7   4  -1   10.51    3.36
   7   4  -1    4.93    3.04
   3  -6  -3    0.35    1.46
   3   6  -3    3.61    1.92
  -3   6   3   -0.64    2.75
  -7   4   1    7.53    4.11
  -7   4   1    7.66    6.82
   7  -4  -1    9.90    3.00
   9   0  -3   18.54    8.13
   9   0  -3   23.79    5.31
   9   0  -3   23.95    3.72
   9   0  -3   21.82    4.53
   9   0  -3   15.64    4.05
   0   5  -9    4.82    2.52
   0  -5  -9    4.93    2.59
   0   5  -9    4.00    1.58
   0  -5  -9    7.30    2.32
   0  -5   9    4.53    1.48
   0  -5   9    1.86    1.18
   0  -5   9    6.50    2.29
   0   5  -9    4.70    2.51
   0   5  -9    3.86    1.92
   0  -5  -9    5.76    2.04
   0   5  -9    5.90    2.29
   0   5   9    2.45    1.70
   0  -5  -9    4.50    2.10
   0  -5   9    2.07    1.08
   0  -5  -9    3.14    2.02
   0  -5  -9    6.18    2.98
  -5  -1 -10    9.58    4.78
  -5   1 -10    7.69    3.90
   5  -1  10    8.52    3.72
   5  -1  10    7.40    2.79
   5   1  10    9.97    3.16
  -5  -1 -10   10.48    3.04
  -5   1 -10    6.54    2.98
  -5   1 -10    8.82    3.94
  -5   1 -10    9.42    3.77
  -5  -1 -10    8.68    3.80
  -5  -1 -10    6.07    2.85
  -5   1 -10   10.84    2.85
   5   1  10    6.98    3.03
   9   0  -2   18.43    3.99
   9   0  -2   13.06    4.17
   9   0  -2   19.84    3.42
   9   0  -2   18.65    4.55
   7   4  -4    2.45    1.55
  -7   4   4   -0.26    2.13
   7   4  -4    3.82    2.40
   7   4  -4    2.23    2.22
   7   4  -4    1.72    1.98
   7   4  -4   -0.21    1.56
   7  -4  -4    0.52    1.74
   7   4  -4    3.11    1.91
   7  -4  -4    1.55    1.00
   7   4  -4    0.45    2.13
   7  -4  -4    3.18    1.40
   7  -4  -4    0.37    2.56
   7  -4  -4    2.14    1.60
   7  -4  -4    0.52    2.70
   7  -1 -11   15.74    5.16
   7   1 -11   17.42    3.66
   7   1 -11   11.45    3.57
   7   1 -11   21.78    3.61
   7   1 -11   15.46    3.15
  -7   1  11   14.66    3.02
   7  -1 -11   19.11    3.10
   7   1 -11   22.21    3.33
   7  -1 -11   16.17    5.54
   7  -1 -11   14.54    2.80
   7  -1 -11   18.36    3.06
   5   5  -6    1.31    3.18
  -5   5   6    3.83    1.65
  -5   5   6    1.60    2.58
   5   5  -6    4.84    2.15
   5   5  -6    2.32    1.95
   9   0  -4    0.22    1.37
   5   5  -6    4.58    1.87
   9   0  -4    4.05    2.77
   5   5  -6    5.78    3.40
   9   0  -4    3.16    1.53
   5  -5  -6    6.35    3.00
   5   5  -6    5.41    2.63
   5   5  -6    7.60    2.67
   5  -5  -6    4.22    1.87
   5  -5  -6    3.57    2.21
  -5   5   6    4.85    3.51
   5  -5  -6    1.76    1.39
   9   0  -4    0.66    1.82
   5  -5  -6    3.28    2.77
   5  -5  -6    4.68    2.32
   9   0  -4    0.77    1.25
  -6   4  -4    4.94    4.58
   6  -4   4    0.69    1.55
   6  -4   4    1.78    1.20
   6   4   4    3.19    1.58
  -6   4  -4    2.76    3.15
   6   4   4    4.73    2.02
   6  -4   4    3.58    2.00
   6   4   4    7.69    2.50
   6  -4   4    2.16    1.07
   6   4   4    0.84    2.16
  -6  -4  -4   -0.24    1.26
  -6   4  -4    2.37    1.57
   6   4   4    2.80    1.35
  -6  -4  -4    3.18    1.93
   8   0   4    7.54    2.01
  -8   0  -4    3.84    2.09
   8   0   4    5.46    2.32
  -8   0  -4    0.19    2.53
   8   0   4    2.79    1.76
   8   3  -3   19.28    4.12
   8   3  -3   12.34    3.54
   8   3  -3   11.93    4.84
   8  -3  -3   15.16    3.65
   8  -3  -3   12.82    4.11
   8   3  -3   10.37    3.21
   8  -3  -3    7.67    4.80
   8   3  -3   17.51    4.27
   8  -3  -3    8.89    2.20
  -8   3   3   10.28    4.20
   8  -3  -3   15.18    6.88
   8   3  -3   15.85    4.61
   8  -3  -3   15.25    2.95
   8  -3  -2   20.48    3.03
   8  -3  -2   21.50    4.39
  -8   3   2   13.62    9.40
   8  -3  -2   22.30    8.04
   8  -3  -2   20.97    3.78
   8   3  -2   23.26    7.47
   8   3  -2   24.21    5.08
   8   3  -2   21.95    5.70
   8   3  -2   17.26    4.36
   8  -3  -2   27.32    5.18
   8   3  -2   20.34    5.38
  -8   3   2   17.01    6.07
   8   3  -2   17.30    4.58
   2  -6  -5   17.65    3.73
   2   6  -5   15.95    3.53
   2   6  -5   16.16    4.51
  -2   6   5   12.59    4.22
   2   6  -5   17.89    4.63
   2  -6  -5   12.89    3.93
   2  -6  -5   12.56    3.03
  -2  -6   5   16.27    3.75
  -2  -6   5   16.74    3.01
   2   6  -5   18.54    3.90
   2   6  -5   13.93    3.13
   2  -6  -5   16.71    2.94
  -2   6   5   18.20    7.40
   2  -6  -5    8.26    3.63
   2   6  -5   15.78    3.02
   6   4  -8    3.47    2.30
   6   4  -8    1.66    2.15
   6   4  -8    3.33    2.67
   6   4  -8    1.50    1.53
   6   4  -8    4.57    1.77
   6   4  -8    6.74    2.96
   6  -4  -8    2.54    1.97
   6  -4  -8    2.47    1.57
   6  -4  -8    2.15    1.58
  -6   4   8    2.56    2.13
   6  -4  -8    2.83    3.35
   6  -4  -8    6.41    2.85
  -6   4   8    1.02    2.47
   4   4   8    4.68    2.20
   4   4   8    5.68    2.26
   4  -4   8    9.43    2.62
  -4  -4  -8    6.76    1.98
  -4  -4  -8    6.02    2.09
  -4   4  -8   10.81    2.86
  -4   4  -8    6.17    3.68
  -4   4  -8    6.71    2.41
  -4  -4  -8   10.73    3.56
   4   4   8   10.00    3.98
  -4   4  -8    6.64    3.02
  -4  -4  -8    8.68    3.10
   4   4   8    4.22    3.05
   4  -4   8    7.39    2.49
  -4   4  -8    8.16    3.32
   7   4   0   42.53    7.37
   8   1  -9   51.07    6.10
   7   4   0   30.35    5.95
   8   1  -9   25.24    5.91
   8  -1  -9   33.83    5.06
   8   1  -9   36.59    5.58
   7   4   0   33.77    5.51
   7  -4   0   36.85    5.61
   7  -4   0   35.60    6.07
   8   1  -9   31.14    4.76
   7  -4   0   31.57    9.31
   7   4   0   46.85    8.27
   7   4   0   44.38   10.42
   7   4   0   29.09    5.71
   8  -1  -9   37.27    8.45
   8   1  -9   26.23    6.74
  -8   1   9   20.04    4.43
   8  -1  -9   24.09    6.76
   7   4   0   37.84    7.83
   8  -1  -9   36.66    5.01
   8   1  -9   40.41    5.58
   7  -4   0   35.51    6.38
  -7   4   0   50.72   16.66
   7  -4   0   39.64    5.52
  -7   4   0   33.97    8.50
   8  -3  -4   20.67    4.04
   8   3  -4   22.68    5.93
   8   3  -4   24.41    5.71
   8  -3  -4   24.82    5.45
   8   3  -4   15.53    4.08
   8  -3  -4   22.99    8.73
  -8   3   4   21.05    5.52
   8  -3  -4   22.75    4.67
   8   3  -4   27.66    6.03
   8  -3  -4   21.76    7.75
   8   3  -4   28.63    7.24
   8   3  -4   27.10    5.29
   8   3  -4   17.88    4.67
   5   5   3    8.51    3.17
   5   5   3    7.06    3.26
   5   5   3    9.68    3.69
   5   5   3    7.53    5.45
  -5   5  -3    4.51    4.76
   5   5   3    8.50    3.09
  -5  -5  -3   11.78    3.22
   5  -5   3    7.62    2.15
   5   5   3    9.73    3.57
  -5   5  -3   10.82    2.80
   5   5   3    7.79    2.43
  -5   5  -3   10.23    9.57
   5  -5   3   10.98    2.64
   5  -5   3    8.47    2.47
  -5   5  -3    4.55    2.87
   5  -5   3   16.77    3.39
  -7   3  -4    6.05    1.81
  -7  -3  -4    9.94    3.53
   7  -3   4   12.84    2.37
  -7   3  -4   12.96    6.17
   7   3   4   11.55    3.09
   7   3   4    4.59    2.73
   7   3   4    4.01    2.44
   7   3   4    8.17    2.80
   7  -3   4    5.03    1.49
  -7   3  -4    3.99    3.97
   7  -3   4    9.20    2.25
   7   3   4    6.74    3.13
   7  -3   4    9.84    2.66
   7  -3   4    3.13    1.65
  -9   0   1    3.09    2.78
   9   0  -1    4.00    2.28
   9   0  -1    3.96    1.98
   9   0  -1    1.95    1.45
   9   0  -1    3.11    2.27
   9   0  -1    3.97    1.58
   8   3  -1   20.90    4.78
   8   3  -1   13.77    4.13
  -8   3   1   20.97   11.84
   8  -3  -1   39.25    5.38
   8  -3  -1   19.08    3.29
   8  -3  -1   12.35    7.95
   8  -3  -1   15.83    3.98
   8  -3  -1   16.73    3.32
   8   3  -1   16.82    3.99
   8   3  -1   19.32    5.20
   8   3  -1   33.87    7.36
   8   3  -1   20.49    5.29
   8   3  -1   14.94    4.00
  -8   3   1   19.04    6.75
   1  -6   5    8.88    2.45
   4  -1 -14    2.21    1.94
   4   1 -14    2.28    1.80
   4  -1 -14    2.56    1.64
   4  -1 -14    3.11    1.95
   1   6   5    8.78    2.42
  -1  -6  -5    7.67    2.82
   1  -6   5    6.54    1.78
   1  -6   5    7.41    2.02
   4  -1 -14    1.81    1.53
   1  -6   5    9.11    2.49
   1   6   5    5.50    3.90
   4   1 -14    1.17    1.61
  -1   6  -5   10.11    2.96
   1   6   5    4.80    3.40
  -4  -1  14    2.13    1.77
   1   6   5    4.80    2.55
   4   1 -14    6.63    1.87
   4   1 -14    1.08    1.69
   1   6   5    8.16    4.97
   4  -1 -14    2.81    2.05
  -1  -6  -5    7.06    2.40
  -1  -6  -5    6.75    2.25
  -1   6  -5   14.36    3.54
  -1   6  -5    4.76    1.64
   9   0  -5   22.82    3.90
   9   0  -5   16.43    3.65
   9   0  -5   14.79    7.40
   9   0  -5   28.62    5.24
   9   0  -5   12.11    5.27
   9   0  -5   26.93    4.86
   2   3 -13    3.55    2.71
  -4   5   8   12.31    5.61
   2  -3 -13    4.09    2.75
  -4   5   8    6.71    3.43
   2   3 -13   11.28    3.27
   4   5  -8   15.26    4.38
   4  -5  -8   14.53    4.06
   4   5  -8    9.63    2.96
   4  -5  -8   13.12    5.34
   4  -5  -8   11.89    2.76
  -4   5   8   11.89    3.94
   2  -3 -13    5.39    3.44
   4   5  -8   11.59    3.01
   4   5  -8    5.95    3.03
  -2  -3  13    6.57    2.74
   2  -3 -13    4.34    2.64
   2   3 -13    7.48    3.13
   2   3 -13    6.91    2.63
   4  -5  -8    9.62    3.40
   4  -5  -8   13.03    3.98
   4   5  -8   13.49    3.45
   4   5  -8   11.41    4.43
   2  -3 -13   14.40    3.50
   2  -3 -13   10.46    3.38
   2   3 -13    3.57    1.74
  -3   6  -2   16.95    5.21
  -3   6  -2   16.14    3.71
  -3   6  -2    5.12    3.88
  -3  -6  -2   12.82    3.56
  -3  -6  -2   18.08    4.32
   3   6   2   13.92    5.22
   3  -6   2   14.21    3.59
   3   6   2   10.27    4.80
   3  -6   2   10.49    2.50
   3   6   2    9.01    2.98
   3  -6   2   10.74    3.38
   3  -6   2   12.28    3.34
   3   6   2    8.16    5.56
  -3   6  -2    9.29    6.87
   2  -5   8   16.39    3.38
  -2   5  -8   16.68    3.63
  -2   5  -8   16.29    4.08
  -2  -5  -8   19.36    4.28
   2   5   8    9.07    3.57
  -2   5  -8    5.48    3.01
  -2   5  -8   15.08    4.27
  -2   5  -8    9.87    3.48
  -2  -5  -8   12.90    3.55
  -2  -5  -8   16.90    3.03
  -2   5  -8   14.10    2.95
   2  -5   8   15.45    3.74
  -2  -5  -8   16.08    4.57
   2   5   8   18.83    4.67
   3   6  -4    8.15    4.14
   3   6  -4    3.60    2.47
   3   6  -4    5.53    2.79
   3  -6  -4   10.06    2.95
   3  -6  -4    9.16    2.38
   3  -6  -4    8.34    2.59
  -3   6   4    6.67    4.59
   3   6  -4    7.61    2.13
   3   6  -4    5.89    2.99
  -3   6   4    8.80    3.34
  -3   6   4    7.76    3.22
  -3  -6   4    8.54    2.38
  -3  -6   4    8.54    4.12
   3  -6  -4    6.54    3.07
   3  -6  -4    9.04    2.99
   3   6  -4    5.18    2.33
   9   1  -3    7.60    2.65
   2  -6   4    8.42    2.50
  -2   6  -4    6.14    3.66
  -2   6  -4    9.65    3.05
  -2  -6  -4   10.93    3.50
   9   1  -3    9.17    3.28
   9   1  -3    6.97    3.30
   9   1  -3    5.67    2.67
   9  -1  -3    7.10    3.12
   2   6   4    4.05    2.51
  -2  -6  -4    5.05    2.78
  -2   6  -4    2.69    3.22
   2   6   4    9.16    4.36
   9   1  -3    9.27    2.70
   2  -6   4    7.04    2.04
   9  -1  -3    9.20    2.38
   2   6   4    8.65    4.37
  -9   1   3    9.29    5.44
   9  -1  -3   10.63    5.84
   9  -1  -3    8.48    2.66
   2   6   4    6.67    3.65
  -9   1   3    5.70    3.18
   2  -6   4   10.48    2.63
   1  -3 -13   14.36    4.20
   1  -3 -13   11.67    3.80
   1  -3 -13    6.06    3.25
   1  -3 -13   15.35    4.25
   1   3 -13    4.61    3.58
   1   3 -13    7.14    2.38
   1   3 -13    9.78    3.61
   1  -3 -13   10.13    4.09
   1   3 -13    6.88    3.10
  -1  -3  13    9.06    2.66
   7  -4  -5    6.77    2.97
   7   4  -5    9.49    3.83
   7   4  -5    7.19    3.72
   7   4  -5    6.26    2.61
   7  -4  -5    7.74    3.90
   7  -4  -5    7.31    2.68
   7   4  -5    5.70    2.44
   7  -4  -5    4.58    4.55
  -7   4   5    6.96    3.40
   7  -4  -5    6.04    2.33
   7   4  -5    3.64    3.38
   7   4  -5    8.42    3.29
   7   4  -5    8.27    3.34
   9   1  -2    8.24    2.25
   9  -1  -2    5.95    5.53
   9   1  -2    5.32    2.54
   9  -1  -2    8.57    2.88
  -9   1   2    4.79    3.12
   9   1  -2    4.83    3.03
   9  -1  -2    6.08    2.40
  -9   1   2    6.88    5.50
   9   1  -2    4.88    3.12
   9  -1  -2    7.77    2.39
   9   1  -2    4.13    3.13
   9  -1  -2    8.91    2.20
   2   2 -14   12.64    4.18
   2   2 -14    9.05    2.66
   2  -2 -14    7.96    3.03
   2  -2 -14    9.44    3.97
   2  -2 -14   16.13    4.80
   2   2 -14    9.48    3.46
  -2  -2  14   20.59    3.13
   2   2 -14   12.81    3.85
   2  -2 -14   12.04    4.39
   2  -2 -14   13.85    4.52
   2  -2 -14   11.22    3.36
   2   2 -14   10.19    2.32
  -3  -5  -7   16.51    4.17
  -3   5  -7   14.23    3.41
   3   5   7   16.36    4.12
  -3   5  -7   20.59    3.82
   3  -5   7   15.01    3.69
  -3   5  -7   13.16    4.01
   3  -5   7   16.43    3.05
   3  -5   7   13.73    2.69
   3  -5   7   11.10    2.13
   3  -5   7    9.62    2.36
  -3   5  -7   11.71    3.82
   3   5   7   10.39    3.48
  -3  -5  -7   15.37    3.90
   3   5   7   13.11    4.32
  -3  -5  -7   17.59    3.12
  -3   5  -7   19.08    4.52
   9  -1  -4   29.00    4.47
   9  -1  -4   25.99    5.29
  -9   1   4   16.08    5.61
   9  -1  -4   25.99   10.03
  -9   1   4   20.26   10.57
   9   1  -4   21.67    4.80
   9   1  -4   31.02    4.78
   9   1  -4   32.32    5.60
   9   1  -4   28.04    5.11
   9   1  -4   33.43    5.92
   9  -1  -4   30.74    5.55
   8  -2  -8   24.35    7.32
  -1   0 -14    2.84    2.59
   8   2  -8   20.52    4.70
   8   2  -8   27.40    5.00
  -1   0 -14    3.55    2.19
  -1   0 -14    2.93    2.67
  -1   0 -14    3.47    2.88
  -1   0 -14    6.17    2.17
   8  -2  -8   22.54    3.62
   8   2  -8   17.50    3.31
   8  -2  -8   19.25    6.17
   1   0  14    1.68    1.96
   8  -2  -8   24.00    4.32
   8   2  -8   22.37    4.85
   8  -2  -8   25.86    4.34
  -1   0 -14    4.05    2.21
   8   2  -8   13.00    4.17
   8   2  -8   12.58    3.17
  -8   2   8   18.00    4.12
   8   2  -8   24.36    5.03
  -8   1  -4   29.00    8.52
   8  -1   4   31.24    6.25
  -8   1  -4   35.23    6.61
  -8  -1  -4   33.53    4.93
  -8  -1  -4   40.13   10.14
   8   1   4   26.19    5.34
  -8  -1  -4   18.16    6.59
   8   1   4   33.38    5.57
   8   1   4   35.02    6.77
   8  -1   4   43.78    6.02
   8   1   4   42.37    6.88
   8   1   4   48.99    7.11
   8  -1   4   31.29    4.83
   3  -5  -9    7.40    1.82
   3  -5  -9    1.63    1.36
   3  -5  -9    3.76    1.60
   3  -5  -9    5.08    2.60
   3  -5  -9   10.16    3.49
   3  -5  -9    5.08    2.49
  -3   5   9    7.77    2.73
  -3  -5   9    4.87    2.17
  -3   5   9    6.00    2.52
   3   5  -9    4.77    2.11
   3   5  -9    6.99    2.57
   3   5  -9    4.08    2.00
   3   5  -9    0.69    1.44
   3   5  -9    4.98    2.57
   3   5  -9    5.29    2.80
   3  -5  -9    5.19    2.06
  -7   0  -7   10.15    5.35
   7   0   7    8.96    2.31
   7   0   7    6.60    3.58
  -7   0  -7    6.55    4.47
  -7   0  -7    7.88    2.04
  -7   0  -7    9.59    2.73
   7   0   7   11.77    3.11
   6   2   8   26.91    6.40
   6  -2   8   20.28    4.55
  -6  -2  -8   20.35    4.13
  -6  -2  -8   18.53    4.14
   6   2   8   17.85    4.78
  -6  -2  -8   24.19    4.20
  -6   2  -8   15.55    6.19
   6  -2   8   21.65    5.18
  -6   2  -8   19.51    5.23
  -6   2  -8   22.59    6.83
   6   2   8   16.62    3.34
  -6   2  -8   23.19    4.23
  -6  -2  -8   21.38    6.92
   1  -4  11    2.66    1.27
  -1   4 -11    5.36    1.97
  -1  -4 -11    3.93    1.98
  -1   4 -11    3.57    2.61
  -1   4 -11    2.06    1.67
   1  -4  11    6.34    2.41
  -1  -4 -11    5.67    3.04
  -1   4 -11    6.25    2.73
  -1   4 -11    5.07    2.35
  -1  -4 -11    4.00    3.09
   1   4  11    3.95    1.83
  -1  -4 -11    4.71    2.78
  -1   4 -11    2.59    1.86
  -1  -4 -11    4.38    2.68
   8  -3  -5   16.97    3.89
   8   3  -5   18.20    5.76
   8   3  -5   20.06    5.12
   8  -3  -5   13.60    4.42
   8   3  -5   13.51    4.01
   8  -3  -5   16.09    3.37
   8   3  -5   19.87    4.83
   8  -3  -5   18.52    8.05
   8  -3  -5   12.50    6.06
  -8   3   5   11.62    4.59
   8   3  -5   16.07    5.97
   8   3  -5   14.80    4.13
   8   3  -5   14.80    4.06
   1   2 -14    6.84    2.27
   1   2 -14    7.50    3.60
   1  -2 -14    6.54    3.03
   1  -2 -14    6.27    3.00
  -1  -2  14    5.72    2.56
   1  -2 -14    9.69    3.35
   1   2 -14    6.62    2.70
   1   2 -14    7.21    2.94
   1  -2 -14   10.24    3.86
   1   2 -14   12.61    3.51
   1  -2 -14    9.56    3.77
   1   2 -14    6.42    2.17
   1  -2 -14    4.47    3.92
   1   6  -6   -0.41    0.77
   1   6  -6    0.85    0.99
  -1  -6   6    1.37    0.98
   1  -6  -6    0.03    1.14
  -1   6   6   -0.55    2.03
   1  -6  -6    0.51    1.07
   1   6  -6    1.67    2.07
   1  -6  -6    0.55    0.79
   1   6  -6   -0.18    0.85
  -1  -6   6    0.23    0.86
  -1   6   6   -1.22    1.57
   1  -6  -6   -0.19    0.81
   1  -6  -6    0.69    0.71
  -1   6   6    0.55    1.06
  -3  -3 -11   14.79    3.55
  -3   3 -11   13.97    3.95
  -3   3 -11   12.61    3.63
  -3   3 -11   12.88    3.32
  -3   3 -11   12.47    4.32
  -3   3 -11   15.66    4.42
  -3  -3 -11   10.27    3.54
   3   3  11   11.45    3.90
  -3  -3 -11   17.85    5.04
   3  -3  11   14.71    3.72
  -3  -3 -11   16.61    4.52
  -3  -3 -11   13.26    3.87
  -3   3 -11    9.85    3.14
   3   3  11    8.63    2.73
   3  -3  11   10.56    2.64
   6  -2 -12    9.77    3.83
   6   2 -12    8.90    2.24
   6   2 -12    7.75    2.95
   6   0   9    3.43    2.08
  -6   2  12    7.78    2.50
   6  -2 -12    8.00    1.70
   6  -2 -12    8.11    2.88
   6   2 -12    9.67    2.27
   6   2 -12    6.61    3.07
   6   2 -12   10.37    2.66
   6  -2 -12    7.21    1.86
  -6   0  -9    5.32    3.05
   6  -2 -12   10.46    3.58
   6   0   9    2.92    2.42
  -6   0  -9    2.00    1.90
  -6   0  -9    2.74    1.84
  -6   0  -9    1.81    2.54
  -8   3   0    1.61    2.66
   5   4 -10   -0.26    0.77
   8  -3   0    3.15    2.00
   5  -4 -10    3.00    1.70
   5  -4 -10    0.46    1.01
   5   4 -10    0.97    1.30
   8  -3   0    1.44    1.41
   5   4 -10   -0.77    1.55
   5   4 -10   -0.69    1.20
   5  -4 -10    1.48    2.18
  -8  -3   0    4.18    1.88
   8  -3   0    1.92    1.28
   8  -3   0    0.91    3.21
   5   4 -10    2.15    1.61
   5  -4 -10    7.03    1.60
   5  -4 -10   -0.05    1.06
   8   3   0   -0.27    2.38
   8   3   0    0.56    2.07
   8  -3   0    5.28    1.59
   5   4 -10   -0.36    1.17
  -5   4  10    1.59    1.28
  -8   3   0    1.59    4.95
   8   3   0    0.19    2.06
   5   4 -10    0.62    1.29
   8   3   0    4.03    1.98
   8   3   0    1.31    2.96
   8   3   0    0.04    2.31
   8   3   0    2.73    1.86
   5  -4 -10    0.50    0.93
  -7  -2  -6    8.96    4.78
  -7  -2  -6    7.40    2.67
   7   2   6   11.22    3.04
   7   2   6    6.99    3.34
  -7   2  -6   10.20    2.32
   7   2   6   12.57    4.22
   7  -2   6    6.37    3.07
  -7   2  -6   11.41    5.11
   7   2   6    6.43    3.50
  -7  -2  -6    7.62    2.24
   7  -2   6   13.00    3.23
  -7   2  -6    9.07    3.83
  -3  -2 -12    1.07    1.65
   9   0   0    2.52    1.16
   9   0   0    1.73    1.16
  -8   2  -3   19.63    6.18
  -3  -2 -12    1.18    2.01
   9   1  -1    9.00    3.61
  -3  -2 -12    3.57    1.83
  -3   2 -12    1.99    1.61
   9   1  -1   13.87    3.08
  -9   1   1   14.34    8.93
  -3  -2 -12   -0.25    2.48
  -3   2 -12    3.62    1.89
   8   2   3   17.12    4.81
  -9   0   0    0.87    2.19
  -9   0   0    0.71    1.21
  -9   1   1    6.04    4.21
   8   2   3   25.52    4.02
   8   2   3   30.55    5.92
   9   1  -1   14.50    3.11
  -3   2 -12    5.05    2.61
   9   0   0    0.37    1.71
   9   1  -1   14.68    4.13
   9  -1  -1    9.46    3.21
  -3   2 -12    4.26    1.81
  -3   2 -12    1.91    1.53
   9   0   0    3.94    1.74
   8   2   3   28.54    4.71
   8   2   3   21.61    5.72
   8   2   3   36.86    6.27
   9  -1  -1    9.39    2.56
   9  -1  -1    9.43    2.97
  -8  -2  -3   25.20    7.34
  -8   2  -3   36.59   10.66
   9   1  -1    8.66    2.71
  -3   2 -12    2.20    1.47
   9   0   0    0.82    1.64
   3   2  12    0.31    1.58
   9  -1  -1   11.10    3.31
   3   2  12    0.22    1.45
   8  -2   3   19.30    4.73
   9   1  -1   10.46    3.55
   8  -2   3   30.10    4.97
   9  -1  -1   14.30    5.51
   3  -2  12    2.01    1.77
  -3   2 -12    1.50    2.14
   8  -2   3   19.50    3.44
   9  -1  -1   10.21    2.20
   3  -2  12    0.55    1.20
   8  -2   3   23.80    3.12
   8  -2   3   24.09    4.76
   7  -4   1    9.46    2.68
   7  -4   1    5.20    2.80
   7   4   1    7.62    3.18
  -7   4  -1    8.81    4.33
   7   4   1   10.51    4.79
   7  -4   1    4.43    2.45
   7  -4   1    8.10    2.51
   7   4   1    6.18    2.53
   7  -4   1    6.06    4.00
  -7   4  -1    2.25    1.74
  -7   4  -1   14.25    7.61
   7   4   1    7.56    2.40
   7   4   1    6.46    3.48
   7   4   1    9.11    2.98
   7   4   1    6.39    2.98
   3  -3 -13    4.26    2.98
   3  -3 -13    1.47    1.69
   3  -3 -13    2.64    2.30
  -3  -3  13    5.75    2.17
   3  -3 -13    2.93    2.92
   3   3 -13    7.60    2.63
   3  -3 -13    5.02    2.98
   3   3 -13    3.18    2.05
   3   3 -13    4.48    2.56
   3   3 -13    6.66    2.16
  -4   2 -11    1.02    1.52
   9   1  -5   -0.39    1.02
  -4   2 -11    0.83    2.29
   9   1  -5   -1.02    1.16
  -4  -2 -11    2.59    1.76
   9   1  -5    0.66    0.77
   7   3  -9    2.63    2.17
   7   3  -9    1.52    2.74
   7   3  -9    5.89    2.20
  -4   2 -11    2.86    1.64
  -4  -2 -11    2.18    2.61
   4   2  11    5.73    2.27
   9   1  -5   -0.88    0.83
   7   3  -9    0.72    2.38
   7   3  -9    4.23    1.58
  -4  -2 -11    3.05    1.26
   9  -1  -5    0.32    0.79
  -9   1   5    0.64    0.96
  -4   2 -11    1.71    2.04
   9  -1  -5    0.20    0.86
  -7   3   9    3.18    1.87
   7  -3  -9    2.02    1.54
  -4   2 -11   -0.26    1.68
   7  -3  -9    3.42    1.74
   9  -1  -5   -2.27    1.69
   9   1  -5    0.32    0.71
   9  -1  -5   -0.11    0.72
   9   1  -5    0.02    0.77
   7  -3  -9    1.54    3.15
   4  -2  11    0.62    1.45
  -4  -2 -11   -0.01    1.92
  -4  -2 -11    1.96    1.95
   7  -3  -9    3.01    3.20
   4  -2  11    3.38    1.93
   7  -3  -9    2.25    1.70
  -4   2 -11    0.99    1.74
   9   1  -5    0.93    0.93
   7   3  -9    0.85    1.78
   5   2 -13    3.45    1.90
   5  -2 -13    1.66    2.08
   5   2 -13    1.67    1.33
   5  -2 -13    3.47    2.13
   5   2 -13    2.34    1.19
   5  -2 -13    1.58    1.70
   5  -2 -13    3.64    1.48
   5   2 -13    2.08    1.87
   5   2 -13    0.47    1.43
   0   6  -6   18.12    4.15
   0   6  -6   15.57    5.35
   0   6  -6   15.27    3.29
   0  -6  -6   18.32    3.86
   0   6  -6   13.38    3.50
   0   6  -6   14.80    2.86
   0   6   6   22.69    5.67
   0  -6   6   23.01    3.43
   0   6   6   17.31    7.92
   0  -6   6   15.30    3.51
   0  -6  -6   16.67    3.07
   0   6   6   14.59    3.75
   0  -6   6   17.74    3.44
   0  -6  -6   14.02    3.71
  -1   5  -9   11.21    4.03
  -1  -5  -9   15.44    4.47
  -1   5  -9   16.79    4.03
  -1  -5  -9   13.82    2.92
  -1  -5  -9   11.94    4.54
  -1  -5  -9    9.22    3.06
  -1  -5  -9   11.84    4.71
   1   5   9    9.65    3.16
  -1   5  -9   14.04    2.71
   1  -5   9   14.16    3.60
   1  -5   9   11.28    2.70
  -1   5  -9   12.57    3.08
  -1   5  -9   15.23    3.66
   9   0  -6   22.20    3.91
   9   0  -6   29.06    4.38
   9   0  -6   26.09    5.32
   9   0  -6   26.31    4.47
   9   0  -6   31.77   10.16
   9   0  -6   28.76    5.80
   9   0  -6   16.76    5.13
   6  -5  -2    7.59    4.54
   6  -5  -2   10.16    2.53
  -6   5   2    3.53    2.14
   6   5  -2    7.64    4.06
  -6   5   2    2.51    2.63
   6  -5  -2    9.83    3.10
  -6  -5   2    7.73    2.67
   6   5  -2   10.02    4.12
   6   5  -2    8.89    3.84
   6  -5  -2    8.26    3.87
   6   5  -2   10.49    4.85
   6  -5  -2   12.38    3.35
   6   5  -2    7.85    2.96
   6   5  -2    6.86    2.66
  -6   5   2   12.56    3.95
   6  -5  -2    7.40    2.54
   6   5  -2   11.03    3.67
   3   2 -14    7.09    2.85
   3   2 -14    9.61    3.29
   3  -2 -14    9.93    3.48
  -3  -2  14    7.65    2.68
   3  -2 -14    5.12    2.34
   3   2 -14    6.20    3.04
   3  -2 -14    4.76    3.52
   3  -2 -14    4.96    2.73
   3  -2 -14   11.72    3.68
   6   0 -13    1.46    1.29
  -4  -3 -10    7.62    2.59
   6   0 -13    1.75    1.11
  -4  -3 -10    6.42    2.88
   4   3  10    3.98    3.12
   6   0 -13    1.04    1.52
  -4  -3 -10    8.12    3.56
   4   3  10    2.32    2.20
  -4   3 -10    9.20    2.62
  -4   3 -10    6.84    2.57
  -4   3 -10    5.53    2.03
  -4   3 -10    8.06    3.88
  -4  -3 -10    6.88    2.47
  -4   3 -10    6.94    2.45
  -4  -3 -10    4.21    2.33
   4  -3  10    7.13    3.07
   4  -3  10    6.99    2.25
  -4   4  11    4.04    2.53
   4   4 -11   10.81    2.75
   4  -4 -11   12.12    4.00
   4   4 -11   14.36    3.16
   4   4 -11   14.28    4.13
   4   4 -11   12.43    3.40
   4  -4 -11   13.24    4.58
  -4   4  11   13.69    3.40
   4  -4 -11    8.07    2.17
   4   4 -11   11.07    2.81
   4  -4 -11   12.82    4.04
   4   4 -11   12.38    3.82
   6   5  -1   17.62    6.94
   6   5  -1   15.50    5.24
   6   5  -1   13.49    5.37
   6   5  -1   10.23    4.09
  -6   5   1   17.79    5.10
   6   5  -1   21.40    4.83
   6  -5  -1   16.93    4.49
   6   5  -1   13.64    4.30
  -6   5   1    7.57    2.85
   6   5  -1   13.22    3.66
  -6   5   1   13.90    7.93
   6   5  -1   20.17    4.41
  -6   5   1    7.95    3.40
   6  -5  -1   19.12    3.32
   6  -5  -1   20.22    4.18
   6  -5  -1   13.73    5.24
   6  -5  -1   19.41    3.81
   6  -5  -3    6.42    1.96
   6  -5  -3    7.00    2.05
  -6   5   3    2.91    2.83
   6   5  -3    7.30    3.13
   6  -5  -3    5.54    2.66
   6   5  -3    2.80    2.39
  -6  -5   3    4.79    1.97
   6  -5  -3    4.51    4.03
   6  -5  -3   10.19    2.79
  -6   5   3    7.94    3.47
   6   5  -3    4.46    4.16
   6   5  -3    4.95    2.14
   6   5  -3    7.38    3.27
   6   5  -3    6.57    3.38
  -6   5   3    2.22    1.65
   6  -5  -3    4.95    3.20
   6   5  -3    5.46    3.42
   5  -5  -7    6.22    3.38
   5  -5  -7    6.91    3.56
   5   5  -7    4.65    3.16
   5   5  -7    5.74    2.31
   5   5  -7    9.11    3.88
   5  -5  -7    7.38    2.52
   5  -5  -7    4.79    2.73
   5   5  -7    2.91    2.73
  -5   5   7    2.15    3.51
   5  -5  -7    4.85    2.00
   5   5  -7    8.37    3.17
   5   5  -7    8.38    3.55
  -5   5   7    4.47    2.92
  -5   5   7    3.42    1.93
  -1   1 -14    1.35    1.90
  -1   1 -14    2.49    1.58
  -1  -1 -14   -0.44    1.95
  -1  -1 -14   -0.81    2.58
  -1  -1 -14    1.14    2.06
  -1   1 -14   -0.17    1.86
  -1  -1 -14    0.43    1.81
  -1  -1 -14    2.00    1.71
  -1   1 -14    2.88    1.47
  -1   1 -14   -0.19    2.26
  -1   1 -14    1.57    1.56
  -1  -1 -14    1.19    1.70
  -1   1 -14    0.08    1.63
   1  -1  14    2.09    1.39
   1   1  14    2.46    1.27
   0   3 -13    5.67    2.89
   0  -3 -13    5.27    2.84
   0   3 -13    5.17    2.32
   0   3 -13    3.66    3.05
   0   3 -13    4.07    2.32
   0  -3 -13    4.15    3.54
   0   3 -13    4.11    2.48
   0  -3 -13    7.71    3.28
   0  -3  13    5.92    2.50
   0  -3 -13    5.19    3.38
   0  -3 -13    8.23    2.93
   7  -1   7   62.55    8.48
  -3   6  -3    1.04    2.01
  -3  -6  -3    5.46    2.44
  -3   6  -3    1.10    2.28
  -3   6  -3   -0.43    2.70
   3  -6   3    3.92    1.59
   3  -6   3    2.97    1.75
  -7  -1  -7   52.78    7.79
   7  -1   7   48.24    8.84
  -7   1  -7   66.89   12.02
   7   1   7   45.81    8.44
   3   6   3    2.23    2.53
   7   1   7   74.43   10.54
  -3  -6  -3    1.31    1.90
   3  -6   3    2.84    1.70
  -7   1  -7   56.69    6.63
  -7   1  -7   53.48    8.77
  -7  -1  -7   57.64    6.78
  -3   6  -3    2.21    2.33
   3  -6   3    2.17    1.23
   3   6   3    2.60    1.53
   3   6   3    1.98    2.94
  -7   1  -7   49.71   11.72
   3   6   3   -0.48    2.83
  -7  -1  -7   46.58    8.51
   7   1   7   51.15    6.74
  -7  -1  -7   59.26   12.33
   5   3 -12    2.67    2.39
   5  -3 -12    3.65    2.54
   5   3 -12    2.33    1.52
  -5   3  12    2.90    1.90
   5   3 -12    3.02    1.85
   5  -3 -12    2.01    2.89
   5   3 -12    3.58    1.95
   5   3 -12    1.33    2.24
   5   3 -12    5.04    1.67
  -2   6   6    0.50    2.92
   2   6  -6    0.87    1.42
   2   6  -6   -0.69    1.80
   2   6  -6    2.34    1.17
  -2  -6   6    1.81    1.11
  -2  -6   6    4.48    1.44
   2  -6  -6    1.04    1.38
  -2   6   6    0.24    1.51
   2  -6  -6    0.38    1.27
   2   6  -6    0.87    1.40
  -2   6   6    3.98    2.15
   2   6  -6   -0.10    1.19
   2  -6  -6    0.45    1.77
   2  -6  -6    0.19    1.42
   2   6  -6   -1.33    2.72
   2  -6  -6    2.56    1.16
   2  -6  -6   -0.08    1.27
   7  -4  -6    0.19    2.69
   7  -4  -6   -0.39    1.44
   3  -6  -5    6.93    1.95
  -3   6   5    3.53    4.49
   7  -4  -6    0.74    1.73
   3   6  -5    2.56    1.74
   3  -6  -5    4.95    2.06
  -3  -6   5    2.06    1.58
   7   4  -6   -0.55    2.71
   3   6  -5    5.46    2.45
   3  -6  -5    6.77    2.44
   7   4  -6    2.60    2.28
   7   4  -6    2.66    1.55
   7   4  -6    1.29    1.42
   3  -6  -5    1.49    2.89
   7   4  -6   -0.53    1.96
   3   6  -5    3.16    2.61
   3  -6  -5    5.37    1.91
   3   6  -5    7.21    2.02
  -3   6   5    5.11    2.38
  -3  -6   5    7.95    3.35
   3  -6  -5    4.51    2.27
   7  -4  -6    0.98    1.58
   7   4  -6    0.49    1.76
   7   4  -6    4.60    2.01
   3   6  -5    7.01    3.38
  -3   6   5    3.42    2.65
  -7   4   6    4.86    1.78
   3   6  -5    2.46    1.84
  -6   3  -7    9.27    3.94
  -6  -3  -7   11.32    3.45
  -6   3  -7   13.47    5.57
  -6  -3  -7    9.52    4.86
   6   3   7    6.31    3.95
   6  -3   7   10.93    3.28
   6   3   7   11.12    4.14
  -6   3  -7   13.06    2.85
   6   3   7   10.14    3.48
   6   3   7    9.51    3.13
   6  -3   7    9.53    3.33
  -2  -3 -12    8.64    3.76
  -2  -3 -12    6.82    2.88
   2  -3  12    6.81    3.12
  -2  -3 -12    8.24    2.80
   2   3  12    6.05    2.89
  -2   3 -12    8.33    2.82
   8   0 -10   22.22    4.11
   2  -3  12    3.62    1.98
  -2  -3 -12    9.42    3.48
  -2   3 -12    5.81    2.63
   8   0 -10   18.86    6.72
   8   0 -10   24.46    5.00
   8   0 -10   23.34    4.28
  -2   3 -12    5.62    3.12
  -2   3 -12    9.66    2.97
  -2   3 -12    6.33    3.41
  -2   3 -12    9.06    3.22
  -2  -3 -12    6.39    3.43
   8   3  -6    0.97    1.83
   8   3  -6    0.84    1.92
   8   3  -6    1.83    1.35
  -8   3   6    1.24    1.87
   8  -3  -6    4.61    2.67
   8   3  -6    0.97    1.44
   8  -3  -6    3.18    1.67
   8   3  -6    1.31    2.11
   8  -3  -6    1.16    2.62
   8   3  -6    1.42    2.06
   8  -3  -6    0.88    1.38
   8   3  -6    0.84    2.01
   8  -3  -6   -0.54    1.59
  -5  -4  -7    8.58    2.79
  -5  -4  -7    8.49    3.31
   5  -4   7    9.58    2.68
  -5   4  -7    6.96    2.63
  -5   4  -7    3.76    2.32
   5   4   7    5.20    3.10
   5  -4   7    5.27    2.72
   5   4   7    5.22    2.29
   5   4   7   11.98    3.78
  -5   4  -7    9.73    3.55
   5   4   7    4.96    2.50
   6   1   9    9.53    3.97
  -6  -1  -9   11.93    4.42
  -6  -1  -9   16.61    5.85
   6   1   9   21.24    4.84
  -6   1  -9   11.00    5.32
   6  -1   9   17.38    3.82
  -6   1  -9   12.14    3.17
  -6  -1  -9   14.33    3.18
  -6   1  -9   13.26    3.73
  -6   1  -9   16.69    5.87
   6  -1   9    9.97    4.16
  -6  -1  -9   13.54    4.16
  -4   5  -6    1.34    1.29
   4   5   6   -0.01    1.39
   4  -5   6    1.67    0.82
   4  -5   6    0.12    0.81
   4   5   6    1.72    1.23
  -4   5  -6   -0.77    1.83
  -4   5  -6    0.42    1.69
   4   5   6   -0.55    1.48
  -4   5  -6   -0.05    0.93
  -4  -5  -6   -0.10    1.44
   4  -5   6    1.68    1.00
   4  -5   6    0.80    0.83
  -4   5  -6   -1.70    2.27
  -4  -5  -6    0.58    1.16
   4   5   6    0.94    1.67
   4  -5   6    2.32    1.21
   4   5   6    0.68    0.94
   4   6  -1    0.67    1.74
  -4  -6   1    1.80    1.38
   4   6  -1    2.15    1.62
   4   6  -1    0.50    1.52
   4  -6  -1    0.79    1.61
   4  -6  -1    2.65    1.64
   4   6  -1    2.68    1.38
  -4   6   1    1.27    2.77
   4   6  -1    1.47    2.61
  -4   6   1    3.65    1.85
   4  -6  -1    0.26    1.66
  -4   6   1    1.37    1.72
   4  -6  -1    0.67    1.20
  -4  -6   1    2.79    2.19
   4   6  -1    0.74    1.27
   6  -5   0    6.99    2.70
   6   5   0    7.54    3.91
   6   5   0    4.99    3.28
   6  -5   0    6.38    2.96
   6   5   0    7.13    2.74
   6   5   0    6.57    2.36
   6   5   0   10.08    3.42
   6   5   0    8.65    3.67
   6  -5   0    7.02    2.19
   6   5   0    4.25    3.77
   6  -5   0    7.49    3.22
  -6   5   0    3.53    2.10
  -6   5   0    5.45    3.96
   6  -5   0    7.18    2.53
  -6   5   0    6.97    7.25
  -6   5   0    2.77    2.12
   6   5   0    7.08    3.13
   6  -3 -11    0.62    1.83
   6   3 -11    1.23    1.65
   6  -3 -11    1.93    1.34
   6   3 -11    3.82    1.71
   6  -3 -11    1.80    1.48
   6  -3 -11    9.62    2.84
   6  -3 -11    2.73    3.40
  -6   3  11    1.56    1.89
   6   3 -11    6.91    2.24
   6   3 -11    4.44    1.62
   6   3 -11    1.52    1.75
   6   3 -11    1.85    2.05
   5   0 -14   18.89    3.93
   5   0 -14   21.34    4.22
   5   0 -14   25.48    4.22
   5   0 -14   15.47    4.20
   9   1   0    2.92    1.60
  -9   1   0    2.65    2.02
   9  -1   0    1.02    1.69
   9  -1   0    4.03    1.40
   9   1   0    2.07    1.35
   9  -1   0    1.45    1.26
   9  -1   0    2.09    1.27
   9   1   0    1.13    1.86
   9   1   0    1.43    2.21
   9  -1   0    0.72    1.79
   9   1   0    1.42    2.08
  -9   1   0    0.82    3.48
   9   1   0    2.54    1.57
  -6   5   4    0.07    1.09
  -4  -6   2    4.34    3.15
   4  -6  -2    4.17    2.44
   4  -6  -2    7.26    1.81
  -6   5   4    3.07    1.73
   4  -6  -2    5.24    2.46
   6  -5  -4    0.35    1.16
  -6   5   4    0.91    2.15
   4   6  -2    2.38    1.73
  -4  -6   2    5.99    2.20
   4   6  -2    5.59    2.40
   6  -5  -4    1.60    1.61
   6   5  -4    0.46    2.55
   4   6  -2    3.13    2.05
   6  -5  -4    1.13    1.92
   6  -5  -4    1.72    1.64
   6   5  -4    3.64    2.15
   6   5  -4   -1.24    2.36
   4  -6  -2    7.76    2.62
   4   6  -2    5.53    3.65
  -4   6   2    3.98    2.61
   6  -5  -4    1.79    1.28
   6  -5  -4    4.72    2.36
   6   5  -4    0.85    1.86
   4   6  -2    4.75    2.00
   4   6  -2    3.28    2.58
   6   5  -4   -0.22    2.26
  -4   6   2    4.84    3.78
   4  -6  -2    3.60    3.35
   6   5  -4   -0.07    1.56
  -4   6   2    4.58    2.99
   6   5  -4    3.14    1.32
   0   2 -14    2.89    2.26
   0   2 -14    3.96    1.87
   0  -2 -14    4.54    3.25
   0  -2 -14    4.06    2.63
   0  -2 -14    7.51    3.54
   0   2 -14    4.05    2.82
   0  -2 -14    4.48    2.53
   0   2 -14    4.24    2.44
   0   2 -14    5.68    2.85
   0  -2 -14    5.66    3.16
   0  -2  14    4.04    2.41
   0   2 -14    4.87    2.03
   0  -2 -14    3.90    3.02
   5  -5   4    3.13    1.98
   5  -5   4    6.43    2.01
   5   5   4    0.71    2.09
   5  -5   4    1.97    1.24
   5  -5   4    2.12    1.19
   5   5   4    0.04    1.95
   5   5   4    1.08    1.89
  -5  -5  -4    2.79    1.87
  -5   5  -4    2.12    1.80
   5   5   4    4.76    2.42
   5   5   4    1.44    2.22
  -5   5  -4    1.04    4.26
  -5   5  -4    0.62    2.71
   5   5   4    2.82    1.59
  -5   5  -4    3.41    2.80
   2   0 -15    4.88    2.86
  -2   0  15    4.65    1.83
   2   0 -15    2.33    2.10
   2   0 -15    7.57    3.12
   2   0 -15    5.35    1.96
   2   0 -15    4.92    2.06
   2   0 -15    5.50    1.66
   2   0 -15    4.82    2.73
  -2   2 -13   14.94    3.63
  -6  -4  -5    5.44    2.14
  -6   4  -5    7.58    4.20
  -2   2 -13   15.98    5.31
   6   4   5    7.46    2.67
   9   1  -6    4.15    1.89
   2  -2  13   14.40    3.81
  -2  -2 -13   21.28    4.34
   2   2  13   10.81    3.31
   2   2  13   11.60    3.35
   6   4   5    8.12    3.65
   6  -4   5    4.25    2.20
   6   4   5   10.86    4.02
  -6   4  -5   12.95    6.27
  -2   2 -13   14.32    4.91
  -6  -4  -5    6.25    2.99
   9   1  -6    7.56    3.00
   9  -1  -6    1.84    2.03
   9  -1  -6    4.05    2.03
   6   4   5    6.75    2.81
  -6   4  -5    7.41    2.47
   9  -1  -6    3.42    2.25
  -2  -2 -13   17.51    4.08
   9   1  -6    4.04    2.74
  -2  -2 -13   18.26    5.57
   9   1  -6    3.06    2.61
  -2   2 -13   15.31    5.22
   6  -4   5    5.58    1.58
   6  -4   5    4.64    2.48
   6  -4   5   13.45    2.90
   9  -1  -6    3.20    2.33
  -2   2 -13   14.75    4.08
   6   4   5    5.14    3.05
  -2  -2 -13   20.76    5.07
   9   1  -6    5.32    2.15
   9  -1  -6    4.20    4.39
   9   1  -6    5.87    2.07
   9   1  -6    2.62    1.80
  -2  -2 -13   21.58    4.98
  -2   2 -13   14.38    3.88
   8  -3   1   12.14    3.29
   8  -3   1   14.19    3.38
   8   3   1   20.34    4.79
  -8   3  -1   11.48    5.55
   8  -3   1   16.57    4.19
  -8   3  -1   16.05   13.25
   8   3   1   13.23    3.69
   8   3   1   14.32    4.47
  -8  -3  -1   12.81    4.49
   8  -3   1   14.56    6.89
   8   3   1   17.31    3.89
   8  -3   1   10.68    2.77
   8   3   1   12.96    6.50
   8   3   1   10.47    4.12
   8   3   1   19.22    3.97
   6   1 -13   25.68    3.46
   6   1 -13   27.52    3.95
   6   1 -13   22.26    5.05
   6  -1 -13   23.53    4.20
   7   0 -12    1.93    2.46
   6  -1 -13   37.12    6.00
   6  -1 -13   31.84    5.93
   7   0 -12    4.23    1.54
  -6   1  13   23.57    3.93
   7   0 -12    3.95    1.60
   6   1 -13   20.69    4.41
   2  -4 -12   26.80    5.26
   2   4 -12   30.19    5.18
   2   4 -12   25.49    5.76
   2  -4 -12   29.05    8.21
   2   4 -12   19.71    4.04
   2  -4 -12   27.98    6.45
  -2  -4  12   27.07    5.60
   2  -4 -12   30.22    7.14
   2  -4 -12   21.05    5.62
   2   4 -12   22.13    5.81
   2   4 -12   23.35    4.18
   1  -4 -12    9.47    5.16
   1   4 -12    7.16    2.67
   4   6   0    2.72    1.48
   4   6   0    1.37    2.31
   4  -6   0    1.78    1.25
  -4   6   0    1.78    1.88
   4   6   0    2.30    1.37
  -4  -6   0    2.09    2.07
  -4   6   0    1.91    2.49
  -1  -4  12   13.50    3.35
  -4   6   0   -0.69    2.05
   1  -4 -12    7.11    3.55
   4  -6   0    1.37    1.68
   1   4 -12   12.16    3.58
   4  -6   0    4.35    1.70
  -4   6   0    1.35    3.73
   1  -4 -12    8.12    3.68
   1  -4 -12    5.98    3.90
   4  -6   0    2.40    1.75
   1   4 -12    8.66    2.48
   1  -4 -12    8.49    3.03
   4   6   0    0.29    1.44
   4   6   0    3.10    2.21
   1   4 -12   10.82    3.50
   4   6   0    0.44    2.93
   1   4 -12    7.89    3.77
  -4  -6   0    1.87    2.71
  -2  -6  -5    5.70    2.01
   2  -6   5    5.19    1.89
  -2   6  -5    8.81    2.82
  -2   6  -5    6.95    3.38
   2   6   5    6.73    3.76
   2  -6   5    8.51    2.19
   2   6   5    7.90    3.50
   2  -6   5    4.36    2.12
  -2  -6  -5    8.36    3.42
   2   6   5    8.80    4.41
   2   6   5    3.33    2.38
   6   4  -9    2.20    2.11
   6  -4  -9   -0.49    2.85
   6   4  -9    2.54    1.52
   6  -4  -9    0.28    1.59
   6  -4  -9    0.59    1.60
   6  -4  -9    2.56    1.42
   6   4  -9    4.18    2.12
   6   4  -9    1.90    2.24
   6   4  -9    2.96    1.69
  -6   4   9    0.27    1.91
  -6   4   9    1.05    1.76
   6  -4  -9    0.49    2.49
   6   4  -9    2.59    1.79
  -4   0 -12   13.72    4.55
  -4   0 -12   12.16    2.95
  -4   0 -12   10.07    3.90
  -4   0 -12   11.86    5.73
   4   0  12   16.75    4.12
   4   0  12   15.65    3.95
  -4   0 -12   15.51    4.17
  -4   0 -12   15.69    5.26
   5  -2  10    3.54    2.65
  -5   2 -10    8.17    2.31
  -5  -2 -10    3.11    2.73
  -5   2 -10    5.30    2.62
  -5  -2 -10    5.00    3.78
  -5   2 -10    4.05    2.61
   5   2  10    7.99    3.33
  -5   2 -10    2.81    1.84
   5   2  10    4.77    2.15
  -5  -2 -10    7.16    2.30
  -5   2 -10    3.93    2.88
  -5  -2 -10    4.22    2.57
   5  -2  10    3.56    2.30
  -5   2 -10    3.40    3.67
   9   0   1    2.65    1.51
   9   0   1    0.91    1.31
   9   0   1    2.92    1.54
  -9   0  -1    3.48    1.50
   9   0   1    0.56    1.25
  -9   0  -1    0.01    2.16
   9   0   1    0.07    1.10
   7  -2 -11   15.22    2.56
   7   2 -11   10.63    3.15
   7  -2 -11   16.31    5.30
   7   2 -11    9.03    2.52
   7  -2 -11   18.58    5.45
   7   2 -11    8.61    3.22
   7   2 -11   14.71    3.11
   7  -2 -11    8.43    2.56
   7  -2 -11   11.98    2.85
   7   2 -11   12.46    3.92
   7   2 -11   12.96    3.20
  -7   2  11   11.47    3.07
  -8   0  -5    1.86    1.56
   8   0   5    3.36    1.32
   8   0   5   -0.27    0.90
   8   0   5   -0.50    1.24
   8   0   5    0.44    1.16
  -8   0  -5    0.30    1.05
  -1  -6  -6   -0.56    1.53
  -1   6  -6    0.17    0.79
  -1  -6  -6    3.15    0.96
  -1   6  -6    0.67    1.14
   1   6   6    1.94    1.05
  -1  -6  -6   -0.45    0.99
  -1   6  -6    0.27    0.98
  -1   6  -6    2.83    2.74
   1   6   6    0.43    2.33
  -1   6  -6    0.17    1.43
   1   6   6   -0.98    1.97
   1  -6   6    0.10    0.99
   1   6   6    0.09    1.06
   1   6   6    1.35    1.64
   1  -6   6    1.26    1.00
   1  -6   6   -0.66    1.05
   1  -6   6    3.77    1.11
   1  -5 -10    3.55    2.81
  -1  -5  10    4.28    2.60
   1   5 -10    3.87    1.62
   1  -5 -10    4.73    2.16
   1   5 -10    4.15    1.89
   1   5 -10    3.60    2.54
   1   5 -10    1.96    2.29
   1  -5 -10    6.39    3.56
   1  -5 -10    2.47    1.45
   1   5 -10    2.33    2.23
   1  -5 -10    3.64    2.32
   1  -5 -10    3.66    2.58
   4   6  -3    0.64    1.19
  -4   6   3    1.31    1.85
   4  -6  -3    3.47    1.69
   4   6  -3    0.66    1.60
  -4  -6   3    1.01    1.56
   4   6  -3    0.02    1.48
   4   6  -3    0.61    2.50
   4   6  -3    1.01    1.36
   4  -6  -3    2.91    1.63
   4   6  -3    4.34    2.09
  -4   6   3    3.03    1.65
   4  -6  -3   -1.27    2.62
   4  -6  -3    1.57    1.66
  -4  -6   3    4.96    2.35
   4  -6  -3    2.98    1.40
  -4   6   3    3.32    3.15
   1   0 -15   -0.56    1.67
   1   0 -15    3.58    1.23
   1   0 -15    0.18    1.38
   1   0 -15   -0.10    1.59
   1   0 -15    4.35    1.99
   1   0 -15    0.61    1.36
   1   0 -15   -0.24    1.83
  -3   0 -13   14.88    4.26
  -3   0 -13   17.36    5.09
  -3   0 -13   15.91    3.77
  -3   0 -13   15.51    5.24
  -3   0 -13   12.56    5.12
   3   0  13   10.90    3.82
   3   0  13   14.21    3.23
  -3   0 -13   14.44    4.33
   7   4   2   13.98    4.25
   9   0  -7   -1.76    2.74
  -7   4  -2    5.70    2.84
   7   4   2    8.72    3.28
   7  -4   2   10.90    2.64
   7   4   2   14.10    4.36
   7  -4   2   13.45    3.63
   9   0  -7   -0.08    1.70
   9   0  -7    2.16    1.12
   9   0  -7    2.93    1.69
   7  -4   2   11.81    3.69
  -7   4  -2   16.33   12.29
   9   0  -7    0.86    1.42
   7   4   2   10.17    3.76
   7   4   2   13.62    6.42
   7   4   2   13.54    3.49
   7  -4   2    9.73    3.24
  -7   4  -2   14.98    6.16
   7   4   2   14.32    3.31
   8  -1 -10    2.70    1.74
   8   1 -10    2.56    1.96
   8  -1 -10    1.34    2.08
   8   1 -10    3.47    1.72
   8   1 -10    1.04    1.41
   8  -1 -10    3.77    1.66
   8   1 -10    2.59    1.88
   8  -1 -10    1.69    2.80
   8  -1 -10    4.20    1.54
   2   5 -10    7.55    3.49
   2  -5 -10   10.88    3.14
   2   5 -10   12.28    2.32
   2  -5 -10    8.52    3.59
   2  -5 -10    5.74    4.03
   2   5 -10    9.34    3.43
  -2   5  10    9.59    4.01
   2   5 -10    7.35    3.31
   2  -5 -10    9.57    2.58
   2   5 -10    3.20    2.35
   2  -5 -10    5.06    2.15
  -2  -5  10    6.07    1.97
   7   3   5    1.56    2.35
   7   3   5    1.93    2.30
  -7   3  -5    1.88    2.62
   7  -3   5    1.82    1.63
  -7   3  -5    8.11    4.28
   7   3   5    3.22    1.60
   7  -3   5    4.97    1.91
   7   3   5    4.29    1.93
  -7  -3  -5    1.48    2.84
   7  -3   5    2.02    1.40
  -7   3  -5    1.59    1.33
   7   3   5    1.64    1.82
   3   0 -15   21.94    4.25
   3   0 -15   18.56    4.15
  -3   0  15   12.28    3.13
   3   0 -15   12.20    2.97
   3   0 -15   13.88    3.28
   3   0 -15   13.37    4.41
   3   0 -15   14.23    3.53
   5  -3   9    2.77    1.45
   5  -3   9    2.89    1.59
  -5  -3  -9    0.81    1.31
  -5   3  -9    2.26    1.41
   5   3   9   -0.65    1.32
   5   3   9    1.12    1.81
  -5   3  -9    4.23    2.38
  -5  -3  -9    2.46    1.31
  -5   3  -9    0.56    1.76
  -5   3  -9    0.09    1.29
  -5  -3  -9    3.00    1.61
  -5   3  -9    0.44    1.11
  -5   3  -9   -0.76    1.31
  -5  -3  -9    1.61    2.31
  -8   2   9    3.03    1.85
   8   2  -9    2.50    1.76
   8  -2  -9    2.93    3.03
   8   2  -9    2.20    1.45
   8  -2  -9    2.75    3.61
   8  -2  -9    4.65    1.68
   8  -2  -9    2.98    1.90
   8   2  -9    3.34    2.10
   8  -2  -9    2.69    1.82
   8   2  -9    3.44    2.28
   8   2  -9    3.69    2.40
   8   2  -9    4.82    2.28
   6   5   1   11.24    6.67
  -6   5  -1   20.96    9.74
   6   5   1   22.59    5.29
   6  -5   1    6.03    4.05
  -6   5  -1   15.51    3.45
   6   5   1   16.96    5.43
   6  -5   1   18.16    4.10
   6  -5   1   18.29    3.85
   6   5   1   11.93    3.59
   6   5   1   14.29    4.28
   6  -5   1   16.99    4.03
   6   5   1   11.41    3.30
  -6   5  -1    9.49    5.50
   6   5   1   16.83    4.11
   6  -5   1   11.72    2.75
   6   5   1   17.13    4.78
  -6   5  -1    3.16    2.72
   5   1 -14   24.81    5.23
  -5  -1  14   30.38    4.84
   5  -1 -14   30.25    5.92
   5  -1 -14   26.94    4.06
   5  -1 -14   25.90    5.40
   5   1 -14   33.11    5.29
   5   1 -14   31.37    4.83
   4   6   1    1.27    2.57
   4   6   1    0.54    1.66
   4   6   1    0.43    1.60
  -4  -6  -1    3.16    2.83
   4   6   1    2.64    3.03
  -4   6  -1    0.37    2.36
   4  -6   1    3.70    1.32
   4   6   1    0.30    1.22
   4  -6   1    5.13    1.66
   4  -6   1    4.30    1.87
  -4  -6  -1    1.09    2.22
   4  -6   1    4.24    1.72
  -4   6  -1    0.01    3.60
   4   6   1    0.90    2.09
  -4   6  -1    2.42    2.56
   4  -3 -13   11.70    4.35
   4   3 -13   12.69    3.18
   4  -3 -13   10.95    3.68
   4   3 -13    9.73    4.21
   4   3 -13   10.23    4.03
   4  -3 -13   14.66    4.34
   4  -3 -13   10.39    4.62
   4   3 -13   12.42    3.08
   6  -5  -5    0.68    2.37
   6   5  -5   -1.03    1.46
   6   5  -5    0.58    1.91
   6   5  -5   -1.00    2.01
   6   5  -5   -0.24    2.11
   6  -5  -5    3.41    1.52
   6  -5  -5    2.11    1.19
   6   5  -5    0.95    1.55
   6   5  -5   -0.12    2.17
  -6   5   5    1.15    1.43
   6  -5  -5    0.97    1.52
   6  -5  -5    0.14    1.77
   6   5  -5    3.05    1.60
   6  -5  -5    0.45    1.07
  -4  -2  14   20.01    4.32
   4   2 -14   24.08    4.35
   4  -2 -14   20.04    4.53
   4   2 -14   23.18    4.32
   4  -2 -14   20.61    5.98
   4   2 -14   18.45    4.81
   4   2 -14   21.85    5.36
   4  -2 -14   23.38    6.15
   4  -2 -14   25.33    5.67
   4  -5  -9   19.58    6.18
  -4   5   9   19.28    4.58
   4   5  -9   19.76    7.02
   4   5  -9   13.17    3.54
   4  -5  -9   13.70    3.78
   4   5  -9   22.89    5.13
   4  -5  -9   16.60    3.74
   4   5  -9   17.28    5.28
  -4   5   9    7.69    4.20
   4  -5  -9   14.78    4.81
  -4   5   9   15.41    5.93
   4   5  -9   13.14    3.93
   4  -5  -9   15.70    3.13
   4   5  -9   16.89    3.82
   2  -1 -15   16.84    5.12
   2   1 -15   12.45    2.87
   2  -1 -15   16.53    4.80
   2  -1 -15   13.58    4.42
   2  -1 -15   15.40    4.55
   2   1 -15   14.65    2.70
  -2  -1  15   15.33    3.35
   2   1 -15   14.34    4.03
   2   1 -15   13.42    3.98
   2   1 -15   15.63    4.79
   2  -1 -15   12.44    3.18
   2   1 -15   21.58    4.39
   2  -1 -15   13.34    3.93
  -3  -4 -10   -0.22    2.41
   3  -4  10    4.17    1.80
  -3   4 -10    3.98    1.80
  -3   4 -10    2.90    1.97
   3   4  10   -0.88    1.78
   3  -4  10    0.56    1.43
  -3   4 -10    5.62    2.15
  -3  -4 -10    3.03    1.66
  -3   4 -10    0.57    1.64
  -3   4 -10    3.21    1.62
  -3   4 -10    0.98    1.61
  -3  -4 -10    1.18    2.35
  -3  -4 -10    1.00    1.57
  -3  -4 -10    0.72    1.66
   9   2  -3   11.94    4.20
   9   2  -3    8.71    3.12
   9   2  -3    9.39    3.03
   9   2  -3   10.22    3.87
   9   2  -3    9.35    3.91
   9  -2  -3    9.95    3.69
  -9   2   3    8.26    8.46
   9  -2  -3   11.37    3.38
   9  -2  -3   10.51    6.86
   9   2  -3    4.86    4.68
  -9   2   3    5.18    4.44
   9  -2  -3   13.47    2.68
   7  -1 -12    4.58    3.04
   7  -1 -12    5.15    1.53
   7   1 -12    2.45    1.65
   7  -1 -12    5.03    1.62
   7   1 -12    6.65    1.99
   7  -1 -12   13.64    3.38
   7   1 -12    1.40    1.86
   0   5 -10    8.13    2.66
   0  -5 -10    5.98    2.63
   0  -5 -10    9.76    3.34
   0   5 -10   10.81    3.30
   0   5 -10    6.86    3.14
   0   5 -10    6.54    2.78
   0  -5 -10    4.93    4.44
   0  -5 -10    9.04    2.70
   0  -5  10    3.87    1.82
   0  -5 -10    8.86    3.31
   0   5 -10    6.19    2.03
   0  -5  10    6.67    2.60
   0  -5 -10    9.07    2.73
   0   5  10    6.34    2.21
   3   4 -12    4.95    2.52
   3  -4 -12    4.40    3.34
   3  -4 -12    5.16    2.68
   3  -4 -12    6.81    3.26
   3   4 -12    6.75    2.17
   3  -4 -12    3.59    2.50
   3   4 -12    2.24    3.12
   3  -4 -12    3.47    3.24
   3   4 -12    6.58    2.97
   0  -4  12   21.28    4.94
   0  -4 -12   23.26    5.85
   0   4 -12   23.19    4.18
   0   4 -12   24.21    5.91
   0   4 -12   21.61    5.49
   0   4 -12   20.65    5.18
   0  -4 -12   23.11    6.61
   0  -4 -12   25.38    5.69
   0  -4 -12   20.99    4.55
   0  -4 -12   20.71    7.53
  -4   1 -12   18.92    6.04
  -4   1 -12   19.91    5.46
   4  -1  12   18.31    3.60
  -4   1 -12   17.90    4.61
  -4  -1 -12   19.89    4.49
  -4  -1 -12   17.16    4.81
  -4   1 -12   19.77    4.54
  -4  -1 -12   23.77    5.37
   4   1  12   15.71    4.91
  -4  -1 -12   21.20    6.11
   4  -1  12   16.37    4.64
  -4   1 -12   15.71    3.60
   4   1  12   14.77    4.16
  -4  -1 -12   16.03    3.78
  -4   1 -12   18.05    6.28
  -5   0 -11   21.33    5.28
   7   4  -7    1.84    2.60
  -5   0 -11   30.85    6.94
   7   4  -7    0.95    1.65
   1  -6  -7    9.67    3.86
   1   6  -7   14.21    4.10
   7   4  -7    1.40    2.14
   1  -6  -7   13.22    2.61
   1   6  -7   13.78    3.67
   1  -6  -7   13.44    3.22
   7  -4  -7    2.58    3.03
   5   0  11   26.76    5.29
  -5   0 -11   32.60    7.65
  -5   0 -11   33.07    5.88
   1   6  -7   11.75    2.99
  -7   4   7    0.95    2.08
   1   6  -7   26.49    7.10
   7   4  -7    4.87    2.04
   7   4  -7    0.17    1.97
   5   0  11   21.79    5.77
   1   6  -7   15.15    4.11
  -1   6   7   18.65    7.34
   7   4  -7    1.08    2.54
  -1  -6   7   12.97    3.13
   7   4  -7    2.35    1.68
   1  -6  -7   14.02    3.34
  -1   6   7   23.63    5.55
   7  -4  -7    2.70    1.83
  -1   6   7   14.65    3.93
   7  -4  -7    0.98    1.57
   1  -6  -7   12.84    3.98
   7  -4  -7    2.99    1.89
  -1  -6   7   12.39    3.30
   7  -4  -7    2.39    3.06
  -4   6   4   17.38    4.43
   4   6  -4   15.53    5.67
  -4  -6   4   22.27    5.31
  -4  -6   4   17.24    3.49
   4   6  -4   14.77    3.76
  -4   6   4   16.57    4.67
   4   6  -4    6.77    4.12
   4   6  -4   13.65    3.51
   4  -6  -4   17.51    3.88
  -4   6   4   20.52    7.73
   4  -6  -4    9.38    3.92
   4   6  -4   13.85    4.68
   4   6  -4    8.11    3.10
   4  -6  -4   19.30    4.18
   4  -6  -4   14.08    5.38
   4  -6  -4   20.68    3.59
   4  -6  -4   23.37    4.35
   9   2  -2   26.43    6.36
   9  -2  -2   27.97    9.39
   9   2  -2   27.79    5.59
   9  -2  -2   23.04    3.24
   9   2  -2   15.41    6.71
   9   2  -2   18.31    4.68
   9  -2  -2   30.40    5.38
  -9   2   2   22.13   11.12
   9  -2  -2   23.23    3.86
   9  -2  -2   27.54    4.71
   9   2  -2   14.25    4.15
  -9   2   2   18.08    6.67
   9   2  -2   30.68    5.97
   9   1   1   24.46    3.82
   9   1   1   16.68    5.48
   9   1   1   18.09    4.72
   9  -1   1   19.82    3.92
  -9   1  -1    9.62    4.85
   9  -1   1   17.96    4.21
   9  -1   1   13.61    4.40
   9   1   1   26.83    5.56
  -9   1  -1   17.41    8.20
   9  -1   1   19.07    3.40
   9   1   1   21.90    3.86
   9  -1   1   20.64    3.35
  -3   6  -4    0.20    1.55
  -3  -6  -4    0.89    2.03
  -3   6  -4    2.95    1.73
   3   6   4    5.77    1.82
   3  -6   4    0.88    1.36
   3   6   4    0.52    1.88
   3  -6   4   -0.02    1.37
  -3   6  -4    3.58    1.82
   3   6   4    1.02    2.37
   3  -6   4    0.05    0.92
   3  -6   4    0.71    1.27
  -3   6  -4    1.65    1.92
  -3  -6  -4    0.46    1.41
   3   6   4    2.77    1.46
   9  -2  -4   20.71    4.51
  -8  -1  -5    2.30    1.42
   8   1   5    2.34    1.40
   9   2  -4   19.20    4.89
   9  -2  -4   19.00    4.70
   9  -2  -4   18.84    3.48
  -9   2   4   12.77    8.01
  -9   2   4   14.58    4.89
   9   2  -4   12.96    4.24
   9   2  -4   16.55    4.76
   8   1   5   -0.57    1.67
   8   1   5    1.82    1.80
   8  -1   5    2.60    1.31
  -8  -1  -5    0.69    1.60
   8  -1   5    2.55    1.77
   9   2  -4   20.79    6.36
   8   1   5    5.29    2.20
   9  -2  -4   19.91    8.89
   8   1   5    2.36    2.08
   9   2  -4   24.90    5.71
   8  -1   5    0.74    1.74
  -8   1  -5    3.82    2.63
  -8  -1  -5    5.32    3.28
  -8   1  -5    1.97    2.04
  -8   3   7    3.72    2.62
   8  -3  -7    1.28    4.07
   8  -3  -7    7.19    4.13
   8   3  -7    5.32    3.01
   8   3  -7    7.87    3.77
   8  -3  -7    4.04    2.46
   8   3  -7    6.31    2.98
   8   3  -7    1.59    2.16
   8  -3  -7    3.65    2.26
   8   3  -7    3.12    2.25
   8  -3  -7    5.17    2.26
   8   3  -7    7.43    3.14
   8   3  -7    5.10    2.14
   3  -6  -6    4.31    2.85
  -3   6   6    3.16    2.64
   3   6  -6    7.82    2.02
   3   6  -6    9.36    3.37
  -3   6   6    5.75    2.75
  -3  -6   6    2.81    1.85
   3   6  -6   10.43    4.45
   3  -6  -6    3.04    2.20
   3  -6  -6    4.49    2.13
   3  -6  -6    6.01    2.23
  -3   6   6    7.62    4.93
  -3  -6   6    5.80    3.36
   3  -6  -6    5.33    2.03
   3   6  -6    2.83    1.64
   3   6  -6    5.09    2.72
   3  -6  -6    6.29    2.54
   3   6  -6    4.14    2.04
   8   2   4    2.47    2.07
   8  -2   4    5.05    1.92
  -8   2  -4    3.70    2.83
   8  -2   4    3.31    1.97
  -8   2  -4    3.48    4.98
   8   2   4    8.12    3.27
   8  -2   4    5.60    2.30
   8   2   4    3.02    2.41
   8   2   4    3.61    2.48
  -8  -2  -4    4.97    3.63
   8   2   4    2.72    2.68
   1  -1 -15    8.11    3.13
   1   1 -15    5.23    1.88
   1   1 -15    6.72    3.05
  -1  -1  15    4.62    2.10
   1  -1 -15    2.71    2.22
   1  -1 -15    3.43    3.11
   1   1 -15    2.50    1.89
   1  -1 -15    3.92    2.18
   1   1 -15    5.17    2.76
   1  -1 -15    6.13    2.93
   1  -1 -15    3.65    3.03
   1   1 -15    3.48    2.41
   1   1 -15    3.69    2.57
   3   1  13    2.62    2.43
   3  -1  13    5.57    1.70
   3   1  13    4.36    2.38
  -3  -1 -13    3.66    2.47
  -3   1 -13    3.87    2.50
  -3  -1 -13    7.47    2.77
  -3   1 -13    5.56    2.63
  -3   1 -13    7.93    3.18
  -3   1 -13    5.19    2.80
  -3  -1 -13    7.72    3.41
  -3  -1 -13    4.91    2.90
  -3  -1 -13    5.89    3.64
   3  -1  13    5.39    2.65
  -3   1 -13    8.13    2.84
  -3   1 -13    7.79    3.58
   9   1  -7    5.07    1.92
   9   1  -7    7.65    2.40
   9   1  -7    3.82    1.92
   9  -1  -7    4.87    2.48
   9  -1  -7    5.97    2.15
   9   1  -7    3.70    2.52
   9  -1  -7    1.32    3.06
   9   1  -7    4.17    3.01
   9  -1  -7    4.85    4.65
   9   1  -7    3.28    2.58
   9   1  -7    4.65    2.61
   9  -1  -7    4.53    2.40
  -2   4 -11   25.24    5.23
  -2   4 -11   18.74    5.03
  -2   4 -11   18.95    4.46
   2  -4  11   17.53    3.30
   2  -4  11   22.31    4.87
  -2  -4 -11   24.20    4.94
  -2   4 -11   18.74    4.71
  -2  -4 -11   26.69    6.39
  -2  -4 -11   26.84    4.74
  -2   4 -11   24.94    4.57
   2   4  11   12.09    4.79
  -2   4 -11   11.26    3.56
  -2  -4 -11   22.31    5.92
  -2  -4 -11   20.26    5.22
   3  -1 -15    2.99    2.25
   3   1 -15    2.94    1.74
   3  -1 -15    2.74    2.32
   3   1 -15    1.13    2.06
   3  -1 -15    2.29    2.41
  -3  -1  15    2.43    1.48
   3   1 -15    4.35    1.86
   3  -1 -15    0.89    1.85
   3  -1 -15    1.16    1.66
   3   1 -15    1.75    1.88
  -1  -3 -13   11.80    3.64
  -1   3 -13    8.37    3.73
   1   3  13    3.51    2.24
   1  -3  13   10.13    3.33
  -4  -4  -9    9.34    4.09
  -1   3 -13    8.34    2.91
  -1  -3 -13   11.08    2.96
  -1   3 -13    7.51    2.84
  -1   3 -13    3.58    2.53
  -4   4  -9    8.48    3.38
   4  -4   9    9.55    2.60
  -4  -4  -9    9.21    3.57
  -4   4  -9    6.06    3.98
   4   4   9    8.13    3.23
  -1   3 -13    9.02    3.30
  -1  -3 -13    5.12    3.65
  -1  -3 -13    7.29    4.36
  -1   3 -13   10.36    3.09
  -1  -3 -13    8.72    3.67
  -4  -4  -9    8.30    2.39
   4  -4   9    8.76    3.14
   4   4   9    4.97    2.27
  -4   4  -9    5.41    2.77
  -4   4  -9   12.02    3.10
  -4  -4  -9    5.19    2.38
  -4   4  -9   10.33    2.96
   0  -6  -7    4.81    2.27
   0  -6   7    4.11    1.46
   0   6   7   10.36    3.44
   0  -6   7    2.59    1.86
   0   6  -7    4.63    1.60
   0  -6   7    3.81    1.71
   0   6  -7    6.59    2.28
   0  -6   7    6.26    2.16
   0  -6  -7    4.26    1.94
   0   6   7    3.94    4.56
   0   6   7    5.66    2.29
   0  -6  -7    3.31    1.70
   0   6  -7    6.53    2.54
   0  -6  -7    5.49    1.85
   0   6  -7    3.23    2.13
   0   6  -7    7.15    4.84
   5  -5  -8    9.99    2.86
  -5   5   8    3.90    2.60
   5   5  -8   11.16    3.11
   5   5  -8   11.02    3.75
   5  -5  -8    5.35    2.99
  -5   5   8    6.15    4.45
   5   5  -8    9.65    4.15
   5   5  -8    7.44    2.85
  -5   5   8    8.22    3.45
   5  -5  -8   11.86    4.96
   5   5  -8    6.00    2.82
   5  -5  -8    5.72    2.50
   5   5  -8   10.08    3.62
   5  -5  -8    5.72    4.09
   8   3   2    9.07    2.66
   8  -3   2   13.78    3.12
   8   3   2   10.27    4.00
   8  -3   2    8.16    2.43
   8   3   2    6.37    3.50
   8   3   2   13.89    3.47
   8  -3   2    8.63    2.56
  -8   3  -2    4.72    4.72
   8   3   2    9.46    5.65
   8   3   2   10.84    3.88
  -8   3  -2    8.38    7.97
  -8  -3  -2   11.79    3.94
   8   3   2    4.92    3.16
   8  -3   2   11.51    3.30
  -3   5  -8    3.86    2.87
   3  -5   8   18.21    2.76
  -3   5  -8    2.61    2.36
  -3   5  -8    6.49    2.59
  -3  -5  -8    5.26    3.12
  -3  -5  -8    8.56    3.06
   3   5   8    7.01    3.15
   3  -5   8    6.65    2.53
   3   5   8    4.10    3.62
  -3   5  -8    6.95    2.63
   3   5   8    5.38    2.73
  -3  -5  -8    4.49    1.89
  -3   5  -8    5.59    2.76
  -2   5  -9    3.33    2.02
  -2   5  -9   -0.08    1.96
  -2  -5  -9   -0.54    1.38
   2  -5   9    1.85    1.44
  -2  -5  -9    1.54    2.12
  -2   5  -9    2.78    1.47
   2   5   9    2.73    2.23
   2   5   9    1.33    1.63
  -2  -5  -9    3.70    2.17
  -2  -5  -9    1.99    2.03
  -2   5  -9    2.84    1.60
   2  -5   9    4.10    1.66
  -2   5  -9    0.19    1.62
  -2   0 -14    9.60    3.39
   2   0  14    7.71    2.91
  -2   0 -14    8.62    3.26
  -2   0 -14    9.09    3.99
  -2   0 -14    7.87    3.39
  -2   0 -14    6.90    4.57
  -2   0 -14    9.18    3.88
   9  -2  -1   13.65    3.64
   9   2  -1    6.24    5.05
   9   2  -1    5.71    3.12
  -9   2   1    5.78    4.55
   9  -2  -1   14.17    2.54
   9  -2  -1   15.83    6.62
   9   2  -1   12.28    4.18
   9   2  -1   11.78    4.48
   9  -2  -1   11.86    2.62
   9  -2  -1   12.77    3.33
   9   2  -1   10.19    2.47
  -9   2   1   22.48   10.44
   9   2  -1   10.48    3.95
   9   2  -1   13.45    3.46
   0   0 -15    0.01    1.27
   0   0 -15   -0.09    1.66
   0   0 -15    0.71    2.02
   0   0 -15    1.81    1.90
   0   0 -15   -0.55    1.77
   0   0  15    1.96    1.16
   0   0 -15    3.49    1.38
   0   0 -15   -0.89    1.73
  -2   6   7    1.45    2.22
   2  -6  -7    2.48    1.75
  -2   6   7    4.83    3.11
   2  -6  -7    3.17    1.90
   7  -3 -10    9.38    2.63
   7   3 -10    7.82    3.28
   7  -3 -10    7.83    2.73
   7   3 -10    5.03    2.68
  -2  -6   7    2.82    1.40
   2   6  -7    4.76    1.74
   7  -3 -10    9.16    2.55
   2   6  -7    3.58    2.61
   2  -6  -7    3.48    1.90
   7   3 -10   10.17    3.64
  -2  -6   7    2.42    1.92
   2   6  -7    3.47    1.61
   2  -6  -7    2.82    1.53
  -2   6   7    5.91    4.18
   2  -6  -7    1.46    2.63
   2  -6  -7    3.30    1.88
   2   6  -7    2.80    1.79
  -7   3  10    9.30    2.88
   7   3 -10    8.06    3.21
   7   3 -10    4.39    2.48
   7  -3 -10    7.78    4.78
   2   6  -7    5.10    2.11
   7   3 -10    8.81    3.58
   7  -3 -10   11.15    5.08
   2   6  -7    3.82    3.18
   3  -5 -10    3.23    1.79
   3  -5 -10    5.13    1.70
   3   5 -10    6.66    3.01
  -3   5  10    7.94    3.07
   3  -5 -10    7.37    3.32
  -3   5  10    3.93    2.76
  -3  -5  10    6.69    2.71
   3  -5 -10    4.11    3.39
   3   5 -10    9.64    3.17
   3  -5 -10    5.63    4.00
   3   5 -10    9.91    2.52
   3   5 -10    6.10    2.54
   3   5 -10   11.20    3.23
   9   2  -5   24.24    5.78
   9  -2  -5   27.56    9.91
   9  -2  -5   12.14    5.74
   9   2  -5   19.08    6.81
   9   2  -5   16.37    4.42
   9  -2  -5   23.12    5.20
  -9   2   5   12.33    5.31
   9  -2  -5   26.57    5.06
   9  -2  -5   22.00    4.08
   9   2  -5   27.43    4.80
   9   2  -5   25.48    6.18
   4   6   2   -0.19    0.83
   4  -6   2    0.21    0.91
  -4  -6  -2   -0.62    1.38
   4   6   2    0.38    1.52
   4   6   2   -0.03    1.38
  -4   6  -2    0.45    1.21
  -4  -6  -2    4.12    1.59
   4  -6   2    1.01    1.37
   4   6   2    1.20    1.08
  -4   6  -2    1.12    1.51
  -4   6  -2   -1.17    3.19
   4   6   2    0.62    2.16
   4  -6   2    0.77    1.22
   4  -6   2    0.83    1.24
   4   6   2    1.35    1.49
  -4   6  -2    1.34    1.87
  -9   0  -2    8.11    4.00
   9   0   2   11.51    2.56
   9   0   2   13.28    3.91
   9   0   2   15.07    3.37
   9   0   2   13.46    2.98
  -9   0  -2    5.49    3.05
   9   0   2   14.72    2.50
  -5  -1 -11   14.64    4.15
  -5   1 -11   13.68    3.70
  -5   1 -11   10.86    5.00
  -5   1 -11   13.17    4.96
  -5  -1 -11   13.33    3.85
  -5   1 -11    9.99    4.07
   5  -1  11   11.19    4.35
   5  -1  11   12.06    3.45
  -5  -1 -11   12.58    5.65
  -5  -1 -11   13.73    3.76
   5   1  11   15.06    4.07
  -5   1 -11   13.68    5.02
   5   1  11   13.79    3.93
  -6   5  -2   45.17   17.03
  -6   5  -2   28.75    8.75
   6  -5   2   30.06    5.31
   6  -5   2   34.23    5.87
   6  -5   2   26.93    4.03
  -6   5  -2   13.91    6.55
  -6   5  -2   26.56    5.16
   6   5   2   28.94    9.33
   6   5   2   31.58    6.62
   6   5   2   18.97    4.68
   6  -5   2   29.40    5.77
   6   5   2   18.77    5.89
   6   5   2   32.64    6.34
   6   5   2   30.47    6.86
   6   5   2   31.12    7.69
  -1  -2 -14   60.33    9.49
  -1   2 -14   50.56   10.13
  -1  -2 -14   52.58    8.93
  -1  -2 -14   55.42   10.94
  -1  -2 -14   55.23    9.86
  -1   2 -14   54.77   10.24
  -1   2 -14   54.25    7.76
  -1   2 -14   48.84    8.13
  -1   2 -14   53.32    9.54
   1  -2  14   45.82    8.37
  -1   2 -14   51.91    7.84
  -1  -2 -14   54.43    9.04
   9   0  -8   51.95   12.06
   9   0  -8   47.93    7.73
   9   0  -8   49.02    6.22
   9   0  -8   63.00    8.85
   9   0  -8   50.62    6.98
   4   0 -15    5.97    2.17
   4   0 -15    7.14    2.29
   4   0 -15    9.22    3.03
   4   0 -15    9.16    3.35
   4   0 -15   10.33    3.17
   6   5  -6   17.05    5.30
   6  -5  -6   10.02    2.84
   6  -5  -6   15.52    6.03
   6   5  -6   14.48    4.36
  -6   5   6    6.72    3.97
   6   5  -6   16.13    6.10
   6  -5  -6   18.05    4.29
   6   5  -6   16.94    5.22
  -6   5   6   18.66    5.50
   6   5  -6   15.92    3.61
   6  -5  -6   20.10    4.00
   6   5  -6   17.87    5.45
   6   5  -6    8.98    3.65
   6  -5  -6   14.41    3.27
   6  -5  -6   12.75    6.10
   5   4 -11    1.55    2.32
  -5   4  11    3.05    1.83
   5   4 -11    2.64    1.65
   5  -4 -11    1.76    3.34
   5  -4 -11    0.30    2.34
   5  -4 -11    2.27    2.71
   5   4 -11    1.79    1.72
   5   4 -11    3.49    2.21
   5   4 -11    3.19    1.82
   5  -4 -11    2.99    1.27
   5   4 -11    0.19    1.17
   5  -4 -11    3.05    1.48
   7  -4   3    7.93    2.27
   7   4   3   11.47    4.29
   7  -4   3    9.42    3.00
   7   4   3   12.59    3.87
   7  -4   3   13.56    3.35
   7  -4   3    8.06    2.62
   7   4   3    3.80    3.63
   7   4   3   13.46    4.09
   7   4   3   10.21    2.99
  -7   4  -3    7.36    2.36
  -7   4  -3   17.45    8.39
  -7   4  -3    7.76    5.36
  -7  -4  -3    2.82    3.14
   7   4   3    9.59    2.68
  -5   5  -5    8.60    2.38
   5   5   5    5.43    1.84
   5  -5   5    4.84    1.71
  -5   5  -5    5.62    5.03
   5   5   5    8.14    3.43
  -7   2  -7    7.21    1.99
   5  -5   5    3.36    2.06
   5   5   5    4.03    3.07
   7  -2   7    4.53    2.82
   5  -5   5    5.62    2.63
  -7   2  -7    8.08    3.14
  -5   5  -5    4.31    2.44
  -7   2  -7    5.31    4.50
  -5   5  -5    6.22    3.28
   7   2   7    5.15    2.92
   7  -2   7    6.04    3.00
  -7   2  -7    4.29    4.38
  -7  -2  -7    6.27    4.14
  -7  -2  -7    5.64    2.15
  -7  -2  -7    7.04    2.19
  -7  -2  -7    4.02    2.40
   7   2   7    9.92    3.80
  -5  -5  -5    3.25    2.45
   5   5   5    5.39    2.69
   7   2   7    6.44    2.46
   5  -5   5    5.69    2.23
   7   0   8   21.06    3.70
  -7   0  -8   21.64    5.83
  -7   0  -8   25.32    4.16
  -7   0  -8   18.65    4.54
   7   0   8   19.14    5.95
  -7   0  -8   25.40    7.79
   7   0   8   23.18    5.50
   4  -6  -5    1.38    2.16
   4  -6  -5   -0.03    1.41
  -4   6   5    2.83    2.47
   4  -6  -5    4.88    1.66
   4   6  -5    4.92    2.52
   4  -6  -5    0.90    1.59
   4   6  -5   -0.31    1.97
   4   6  -5    2.97    1.57
   4   6  -5    3.99    2.57
  -4  -6   5    0.25    2.18
   4   6  -5    0.94    1.33
   4  -6  -5   -0.70    1.40
  -4   6   5    2.66    1.58
  -4   6   5    4.52    2.03
  -4  -6   5    0.51    1.12
   4  -6  -5   -0.04    1.69
   2   6   6    3.56    3.92
   2  -6   6    3.75    1.99
   2  -6   6    5.86    2.25
   2  -6   6    6.11    2.32
  -2   6  -6    8.56    4.90
  -2   6  -6    4.97    2.64
   2  -6   6    3.74    1.64
  -2  -6  -6    6.04    1.80
  -2  -6  -6    8.45    3.21
   2   6   6    7.91    3.58
  -2  -6  -6    5.03    1.76
   2   6   6    5.79    2.57
   2   6   6    7.66    4.22
  -6  -2  -9    8.06    2.14
  -6  -2  -9    2.53    1.89
  -6  -2  -9    2.55    3.13
  -6   2  -9    1.96    2.68
  -6  -2  -9    3.36    2.14
   6   2   9    2.90    2.90
   6  -2   9    1.25    2.37
  -6   2  -9    3.28    1.93
   6  -2   9    2.93    2.09
  -6   2  -9    2.41    2.79
   6   2   9    1.29    2.09
  -6   2  -9    1.91    2.14
  -2   1 -14   22.33    4.95
  -2  -1 -14   20.72    6.79
  -2  -1 -14   23.09    8.12
  -2   1 -14   22.75    5.22
  -2   1 -14   18.74    6.61
  -2  -1 -14   24.78    5.35
  -2   1 -14   18.95    5.36
  -2  -1 -14   25.54    5.80
   2  -1  14   22.69    5.41
  -2   1 -14   22.60    6.27
  -2  -1 -14   28.44    6.43
  -2   1 -14   19.43    4.91
   2   1  14   17.14    4.43
  -2  -1 -14   21.58    5.59
   8   0 -11    1.00    1.22
   8   0 -11    1.36    1.49
   8   0 -11    2.07    1.28
   8   0 -11    0.96    1.94
   9   2   0    4.08    3.29
   9  -2   0    5.44    2.07
   9  -2   0    6.32    2.73
   9   2   0    6.15    2.04
   9   2   0    6.79    2.82
  -9   2   0   13.81    8.72
   9   2   0    4.51    2.16
   9  -2   0    8.40    1.89
   9   2   0    5.75    3.08
   9   2   0    4.64    3.91
   9   2   0    5.83    2.48
   9  -2   0    5.17    2.35
  -9   2   0    4.39    3.62
   0   1  15    0.18    0.92
   0   1 -15    3.06    1.33
   0   1 -15   -1.64    1.72
   0  -1 -15   -0.59    1.29
   0  -1  15    0.68    1.05
   0   1 -15   -0.09    1.29
   0  -1 -15    0.43    1.54
   0  -1 -15   -0.97    1.55
   0  -1 -15    1.32    1.92
   0   1 -15    2.58    1.06
   0   1 -15   -0.11    1.37
   0  -1 -15    0.41    1.56
   0   1 -15   -0.57    1.21
   0  -1 -15   -0.30    1.13
   4   5   7   16.98    4.27
   4   5   7    7.96    3.48
   4  -5   7    7.09    2.33
  -4   5  -7    7.19    2.59
  -4   5  -7   10.23    3.35
   4  -5   7    8.48    2.97
   4  -5   7   10.14    2.58
   4   5   7    8.96    2.97
  -4   5  -7    5.99    3.62
  -4   5  -7    5.68    3.06
  -4  -5  -7   12.82    3.42
  -4   5  -7    5.63    4.22
  -4  -5  -7   15.04    3.40
   9  -2  -6    0.57    4.38
   9   2  -6    2.37    2.46
   9  -2  -6    2.43    2.89
   9  -2  -6    1.51    2.17
   9  -2  -6    3.60    1.73
   9   2  -6    1.14    2.19
   9   2  -6    1.56    2.53
   9   2  -6    4.92    1.90
   9  -2  -6    4.10    2.08
   9   2  -6    2.79    1.78
  -9   2   6    0.07    1.83
  -1  -5 -10    4.48    1.75
  -1  -5 -10    6.71    2.44
   1   5  10    1.11    1.73
   1  -5  10    3.59    1.90
  -1   5 -10    1.35    2.12
  -1  -5 -10    0.93    1.60
  -1   5 -10    2.75    2.15
  -1  -5 -10    6.15    2.51
   1  -5  10    1.90    1.26
  -1   5 -10    3.49    2.06
  -1   5 -10    1.02    1.69
  -1  -5 -10    0.72    2.41
  -1   5 -10    1.65    1.14
   6   4   6    7.87    3.63
   6   4   6    4.75    2.21
  -6   4  -6    4.97    5.14
  -6   4  -6    4.65    2.00
   6  -4   6    2.39    1.86
   6   4   6    7.60    2.88
   6   4   6    4.23    2.52
   6  -4   6    3.73    2.47
  -6  -4  -6    3.69    1.95
  -6   4  -6    5.15    3.14
   6  -4   6    3.12    1.64
  -6  -4  -6    4.31    3.13
   6   2 -13    1.92    1.34
   6   2 -13    3.50    1.72
   6  -2 -13    3.31    2.35
   6   2 -13    1.91    1.73
   6  -2 -13    2.47    1.55
   6   2 -13    1.47    1.60
   6   2 -13    2.44    1.39
  -6   2  13    0.02    1.51
   6  -2 -13    1.18    2.39
   9   1   2    3.15    2.05
   9  -1   2    2.11    1.38
   9  -1   2    1.54    1.14
   9   1   2    3.49    2.35
  -9   1  -2    5.74    3.78
   9   1   2    1.52    2.19
   9  -1   2    3.93    1.79
  -9   1  -2    1.54    1.99
   9   1   2    2.69    1.60
   9  -1   2    4.14    2.44
   9   1   2    4.95    1.88
   9  -1   2    2.64    1.83
   1  -6   7    6.73    1.74
   1   6   7    0.90    2.72
  -1  -6  -7    4.77    1.78
   1   6   7    2.81    2.12
   1  -6   7    2.42    1.58
   1  -6   7    2.92    2.02
  -1   6  -7    2.93    1.37
  -1  -6  -7    4.27    2.73
  -1   6  -7    4.19    2.03
  -1  -6  -7    6.31    2.00
  -1   6  -7    2.18    1.79
   1  -6   7    3.77    1.83
   1   6   7    4.85    4.13
   1   6   7    1.99    1.76
  -1   6  -7    5.45    2.57
   1   6   7    7.62    3.20
  -1   6  -7    6.14    3.04
  -1  -6  -7    3.93    1.47
   2  -3 -14   23.74    5.33
   2   3 -14   22.31    6.33
   2   3 -14   27.60    6.38
  -2  -3  14   20.80    4.67
   2  -3 -14   32.86    6.95
   2  -3 -14   29.89    7.00
   2   3 -14   25.64    3.75
   2  -3 -14   24.57    5.38
   2   3 -14   25.08    5.42
   2  -3 -14   24.57    7.00
   4   4 -12   40.79    6.00
   4   4 -12   34.80    5.65
   4   4 -12   33.34    5.86
   4  -4 -12   35.78    7.69
   4  -4 -12   41.68    7.61
   4   4 -12   40.82    7.93
   4  -4 -12   38.22    8.17
  -4   4  12   17.93    6.10
   4   4 -12   42.67    7.83
   6   4 -10   17.81    4.26
   6   4 -10   15.86    5.99
  -6   4  10   10.14    3.75
   6  -4 -10   11.31    3.63
   6  -4 -10   12.02    2.89
  -6   4  10   14.06    3.85
   6   4 -10   13.08    3.60
   6  -4 -10   12.84    3.22
   6   4 -10    9.49    3.36
   6  -4 -10   12.49    5.33
   6   4 -10   10.71    5.05
   6   4 -10   11.63    4.12
   6  -4 -10   18.22    6.46
   8  -3  -8   19.33    6.68
   8   3  -8   12.02    3.42
   8  -3  -8   17.81    6.85
   8   3  -8   20.44    5.30
   8  -3  -8   19.16    3.93
   8   3  -8   13.98    4.52
   8  -3  -8   17.62    4.23
   8   3  -8   21.35    5.10
  -8   3   8   17.87    3.99
   8   3  -8   15.53    3.36
   8  -3  -8   13.30    4.11
   8   3  -8   16.16    5.45
   8   3  -8   14.77    4.36
   9  -1  -8    6.93    2.62
   9  -1  -8    9.15    2.98
   9   1  -8   12.91    3.19
   9  -1  -8   11.44    5.71
   9   1  -8    4.21    3.55
   9   1  -8    4.67    3.02
   9   1  -8   10.61    3.25
   9   1  -8   11.71    3.15
   9   1  -8    4.93    2.53
   9  -1  -8    3.51    3.62
   9   1  -8    9.79    2.23
   9  -1  -8    6.63    3.01
   1   4  12    2.04    1.73
  -1   4 -12   12.34    2.19
  -1   4 -12    5.69    2.80
   1  -4  12    1.87    2.43
   4   1 -15    9.93    2.91
  -4  -1  15    7.69    2.29
  -1  -4 -12    6.14    2.98
  -1  -4 -12    4.51    3.19
   4   1 -15   10.12    2.55
  -1   4 -12   -0.15    2.31
  -1  -4 -12    3.18    2.08
   4  -1 -15    9.24    3.92
   4   1 -15    9.00    3.40
  -1   4 -12    1.53    2.39
   4  -1 -15    8.36    2.65
  -1  -4 -12    1.99    3.26
  -1   4 -12    2.66    2.15
  -1  -4 -12    2.08    3.09
   4  -1 -15    8.66    3.41
   4  -1 -15    8.64    2.91
   4   1 -15   11.41    3.03
   4  -1 -15    9.49    4.28
   7   4  -8   11.45    3.25
   7   4  -8   12.16    4.24
   7  -4  -8    6.66    5.39
   7   4  -8    8.44    2.91
   7   4  -8   10.94    3.76
   7   4  -8    8.87    4.93
   7  -4  -8    9.46    3.21
   7   4  -8   11.33    4.43
   7  -4  -8    8.88    2.87
   7   4  -8    6.77    2.79
   7  -4  -8   12.61    3.52
   7  -4  -8   11.02    5.66
  -7   4   8   10.33    3.89
  -6  -3  -8    1.22    1.80
  -6   3  -8    1.23    1.80
   6  -3   8    0.85    1.90
  -6  -3  -8    5.97    2.98
  -6  -3  -8    1.63    1.60
  -6   3  -8    1.71    2.15
  -6   3  -8    4.79    2.52
  -6   3  -8    0.97    3.05
   6  -3   8    5.39    2.01
   6   3   8    3.15    2.40
   6   3   8    3.88    1.66
   6   3   8    2.78    2.01
  -6   0 -10   70.41   11.05
  -6   0 -10   63.58    8.70
   7   1   8    6.96    2.45
  -7   1  -8    8.15    4.73
  -7   1  -8    7.76    4.83
  -6   0 -10   63.79   13.62
  -7   1  -8    7.26    2.34
   6   0  10   61.47   10.36
   7  -1   8   12.02    3.31
   7  -1   8   10.05    3.40
  -7  -1  -8    5.32    3.35
  -6   0 -10   62.05    9.13
  -7  -1  -8    6.68    2.53
   7   1   8    8.02    3.67
   6   0  10   73.62    9.63
   7   1   8    5.49    3.08
  -7  -1  -8   11.06    2.71
  -7  -1  -8    6.87    4.94
  -7   1  -8    8.98    3.02
  -5  -4  -8    0.49    1.02
  -5   4  -8    1.17    1.25
   5  -4   8    2.88    1.21
   5  -4   8    0.37    1.15
  -5   4  -8   -1.19    1.41
  -5  -4  -8    0.97    1.65
   5   4   8    0.99    1.07
  -5   4  -8    0.77    1.08
  -5  -4  -8   -0.72    1.38
   5   4   8    0.68    1.48
   5   4   8   -0.51    1.95
   5   4   8    0.03    1.17
   3   6   5    4.60    4.79
  -3   6  -5   26.42    6.89
   3   6   5   11.23    5.62
   3  -6   5    9.76    3.12
  -3   6  -5   10.34    3.88
   3  -6   5   11.86    2.85
   3  -6   5   12.83    3.37
   3   6   5   11.30    3.10
  -3   6  -5    3.08    3.73
  -3  -6  -5   14.98    4.66
  -3  -6  -5   11.61    3.02
   3  -6   5    8.83    2.29
   3   6   5   13.74    4.46
  -3   6  -5    7.60    4.64
   1   3 -14   17.10    5.60
   1  -3 -14   20.99    5.79
   1   3 -14   15.47    5.32
  -1  -3  14   18.86    4.22
   1   3 -14   21.09    4.69
   1  -3 -14   22.26    6.37
   1   3 -14   17.65    3.60
   1  -3 -14   20.40    6.50
   1  -3 -14   17.95    6.05
   1  -3 -14   15.08    4.69
   8  -2 -10    7.57    1.56
   8  -2 -10    5.05    3.48
   8   2 -10    2.97    2.09
   8   2 -10    3.14    1.71
   8   2 -10    1.89    1.38
   8   2 -10    2.27    1.78
   8   2 -10   -0.14    1.99
   8   2 -10    3.63    1.91
   8  -2 -10    0.36    2.98
  -8   2  10    1.24    1.87
   8  -2 -10    1.17    1.55
   8  -2 -10    2.43    1.68
   4   6   3    2.48    1.75
  -4   6  -3    1.53    2.78
   4  -6   3    1.96    1.89
  -4   6  -3    1.00    2.45
   4   6   3    1.37    2.51
   4   6   3    3.99    2.75
   4   6   3   11.08    3.63
  -4   6  -3    3.86    4.04
   4  -6   3    2.69    2.01
   4  -6   3    3.52    1.41
  -4  -6  -3    2.52    2.70
  -4   6  -3    2.89    1.95
   4  -6   3    3.76    2.16
  -4  -6  -3    3.04    2.30
  -3   6   7   -0.17    3.45
   3   6  -7   -0.43    1.19
   3   6  -7    1.16    1.55
   3  -6  -7    3.12    1.54
  -3   6   7    0.34    1.85
   3  -6  -7    2.92    1.36
   3  -6  -7    3.52    1.67
   3  -6  -7    0.74    1.80
   3   6  -7    3.25    1.47
  -3  -6   7    1.74    2.36
   3   6  -7    0.69    2.10
   3  -6  -7    2.07    1.41
   3   6  -7    3.20    2.79
   3   6  -7    4.64    1.94
  -3   6   7    1.02    1.92
   3  -6  -7    4.36    2.32
   8   0   6   -0.88    1.39
  -8   0  -6    0.92    1.61
  -8   0  -6    0.22    1.11
  -8   0  -6    0.61    2.33
   8   0   6   -0.49    1.19
   8   0   6    3.09    1.31
   6  -3 -12    7.81    2.87
   6   3 -12    7.45    3.70
   6   3 -12    5.62    3.71
   6  -3 -12    9.73    2.05
   6  -3 -12    8.40    4.44
   6   3 -12    7.78    2.83
   6  -3 -12   16.52    6.04
   6  -3 -12   11.27    2.20
  -6   3  12   11.93    3.25
   6   3 -12   14.47    2.83
   6   3 -12    9.97    3.07
   7  -3   6    3.71    2.05
   7   3   6    5.18    2.29
  -7   3  -6    1.40    3.44
   7   3   6    3.26    1.90
   7   3   6    2.95    2.27
   7   3   6    2.78    2.17
  -7   3  -6    2.38    1.46
  -7  -3  -6    2.94    3.09
   7  -3   6    2.46    1.78
  -7   3  -6    0.87    2.34
  -7  -3  -6    0.88    1.44
   8  -1 -11    7.93    3.96
   8   1 -11   17.84    3.50
   8   1 -11    9.50    3.46
   8   1 -11   13.64    2.92
   8   1 -11    9.05    3.06
   8  -1 -11   17.15    3.26
   8  -1 -11   12.48    3.02
   8  -1 -11   14.15    5.45
   8   1 -11   18.16    3.60
   8  -1 -11   14.39    2.91
   6   0 -14    3.98    1.96
   6   0 -14    5.13    2.33
   6   0 -14    5.34    1.88
   5   2 -14   21.19    4.38
   5   2 -14   21.14    5.11
   5   2 -14   22.75    3.92
   5  -2 -14   23.76    5.17
   5   2 -14   21.16    5.12
   5  -2 -14   22.01    5.51
   5  -2 -14   23.18    6.31
   5  -2 -14   23.38    4.08
  -8  -3  -3    8.53    4.76
   3  -3  12    4.94    1.88
   8  -3   3   15.82    3.70
  -8   3  -3   10.94    8.28
   8  -3   3   13.17    3.33
   8   3   3   14.44    3.87
   3   3  12    2.79    2.31
  -3   3 -12    2.59    2.40
   8  -3   3    7.36    2.40
  -3   3 -12    3.86    2.93
   8  -3   3    8.18    2.44
  -3  -3 -12    8.79    2.56
  -3  -3 -12    7.90    3.07
   3   3  12    5.12    3.00
   8   3   3    8.36    3.73
  -3   3 -12    5.20    2.88
   8   3   3    7.82    3.87
   8   3   3   13.37    3.89
  -8   3  -3   10.84    4.77
  -3   3 -12    5.91    2.39
   8   3   3   13.38    4.22
  -3  -3 -12    3.70    3.81
  -3  -3 -12    6.74    3.33
  -3   3 -12    4.23    3.15
   8   3   3   14.58    2.85
   3  -3  12    6.64    2.61
  -3   3 -12    5.02    4.12
  -3  -3 -12    7.67    2.73
  -4   3 -11    7.06    3.06
  -4  -3 -11   11.43    3.70
  -4   3 -11   12.53    3.15
  -4   3 -11    8.67    2.44
   4  -3  11    4.22    3.65
  -4  -3 -11    5.42    4.64
   4   3  11    4.23    2.59
  -4   3 -11    9.61    3.14
  -4   3 -11   10.07    4.03
  -4  -3 -11    9.37    2.91
  -4  -3 -11    4.49    3.09
   4  -3  11   10.02    2.61
   4   3  11    8.71    3.90
  -4  -3 -11    9.80    3.28
   5  -3 -13    5.98    3.45
   5   3 -13    5.31    1.90
   5   3 -13    6.58    3.16
   5  -3 -13    5.38    3.53
   5  -3 -13    6.19    3.38
   5   3 -13    5.54    2.56
   5   3 -13   10.48    3.29
  -5   3  13    5.89    2.57
   5   3 -13    6.92    2.35
   2  -2 -15   16.46    3.97
   2  -2 -15   19.40    5.37
   2  -2 -15   14.45    5.36
   2  -2 -15   23.33    5.95
   2  -2 -15   13.87    3.98
   2  -2 -15   17.95    5.72
   2   2 -15   20.08    4.75
   2   2 -15   16.53    3.75
  -2  -2  15   15.20    3.88
   2   2 -15   18.01    5.01
   2   2 -15   15.17    3.00
   2   2 -15   18.43    5.26
   3  -3 -14   29.00    6.60
  -3  -3  14   23.82    4.80
   3   3 -14   23.85    5.90
   3  -3 -14   21.24    5.02
   3   3 -14   21.35    4.90
   3   3 -14   22.85    5.55
   3  -3 -14   13.30    3.98
   3   3 -14   19.47    4.80
   3  -3 -14   27.79    6.75
   3  -3 -14   28.49    6.70
   6   5   3   11.57    3.86
   7   2 -12    5.49    2.18
   6   5   3   13.34    5.05
   6   5   3    4.25    2.50
   6   5   3    7.70    2.86
  -6   5  -3    1.12    2.40
   7  -2 -12    8.21    3.74
   7   2 -12    5.52    2.10
   6   5   3    8.49    3.02
  -6   5  -3    6.75    4.67
  -7   2  12    2.83    2.08
  -6   5  -3    6.17    2.61
   6  -5   3   11.29    2.93
   7   2 -12    2.25    1.70
   7  -2 -12   11.63    3.76
   6  -5   3   11.38    3.09
   6   5   3    6.97    4.00
  -6   5  -3    4.96    7.57
   6  -5   3    8.56    2.05
   7  -2 -12    5.07    1.80
   7   2 -12    5.26    2.75
   6   5   3   12.61    4.17
   6  -5   3    9.48    2.58
   7  -2 -12    5.73    1.74
   7   2 -12    7.87    2.27
  -1   6   8   10.73    5.45
  -1   6   8    7.99    3.68
  -1  -6   8    3.88    2.05
  -1  -6   8    2.82    1.53
  -1  -6   8    8.48    2.54
  -1   6   8    6.03    2.63
   1  -6  -8    8.19    2.15
   1  -6  -8   10.29    3.08
   1   6  -8    5.64    2.55
   1   6  -8    4.30    2.73
   1  -6  -8    5.62    2.00
   1  -6  -8    8.68    2.41
   1  -6  -8    3.58    1.71
   1   6  -8    3.22    2.54
   1   6  -8    4.68    1.97
   1  -6  -8    3.87    2.90
   1   6  -8    6.75    3.45
  -4  -2 -12   15.45    3.36
   4   2  12    5.99    3.05
   4   2  12    5.53    3.36
  -4  -2 -12   12.90    4.15
  -4   2 -12   13.29    3.15
  -4   2 -12   11.98    4.75
   4  -2  12    8.44    2.64
  -4   2 -12    4.59    3.29
  -4   2 -12    7.78    3.34
  -4  -2 -12    7.84    2.76
  -4   2 -12   12.72    3.50
  -4   2 -12   14.44    4.33
  -4  -2 -12    8.56    4.41
  -4  -2 -12   12.07    5.04
   4  -2  12   11.09    4.09
   6   5  -7    6.34    3.67
   6  -5  -7    3.74    2.43
   6   5  -7    4.78    1.83
   6  -5  -7    2.96    1.81
   6  -5  -7    1.19    3.66
   6  -5  -7    2.92    2.33
   6   5  -7    3.43    3.28
   6   5  -7    4.30    3.06
   6   5  -7    8.56    3.23
   6   5  -7    2.99    2.29
  -6   5   7    3.38    2.97
   6  -5  -7    4.30    3.62
  -6   5   7    1.56    3.00
   6   5  -7    3.74    2.06
   9   2   1   10.72    3.90
  -9   2  -1   11.86    8.52
   9   2   1   15.52    3.58
   9   2   1   13.43    4.22
   9  -2   1   15.17    3.58
  -9  -2  -1    7.66    5.64
  -9   2  -1    5.19    4.52
   9  -2   1   12.32    2.85
   9  -2   1   10.67    2.99
   9   2   1   10.01    4.78
   9  -2   1   17.08    3.30
   9   2   1    8.91    3.23
   9   2   1   14.65    4.64
   9   2   1   20.33    4.65
   7   0 -13    1.82    1.64
   7   0 -13    1.31    2.32
   7   0 -13    3.00    1.43
   4  -6  -6   10.37    3.62
   4  -6  -6    9.47    2.79
   4   6  -6    9.73    2.82
   4  -6  -6   13.81    3.28
   4  -6  -6   10.62    2.81
   4   6  -6    8.84    5.15
   4   6  -6   10.94    4.12
   4  -6  -6   10.37    4.50
   4   6  -6    7.61    3.53
  -4   6   6    7.99    5.87
   4   6  -6    7.82    3.12
  -4  -6   6   12.41    4.12
  -4   6   6    8.64    3.60
  -4   6   6    8.49    3.51
   4  -6  -6    9.31    3.29
   8  -2   5    9.85    3.27
   8  -2   5   19.49    3.95
   8  -2   5    8.60    2.64
  -8   2  -5    9.13    4.36
   8   2   5    8.89    3.42
  -8  -2  -5   13.94    6.21
   8   2   5   11.07    4.32
   8   2   5   22.86    4.89
   8   2   5   22.08    4.31
   8   2   5   11.55    3.48
  -8   2  -5   14.92    6.61
   4   5 -10    3.06    1.98
   4   5 -10    3.84    2.86
   4   5 -10    4.16    2.20
   4   5 -10    2.59    2.17
   4  -5 -10    2.73    1.87
   4  -5 -10    3.16    1.61
   4   5 -10    5.89    3.00
  -4   5  10    4.28    2.24
   4  -5 -10    6.08    3.75
   4  -5 -10    6.50    3.10
  -4   5  10    3.72    2.70
  -4   5  10    6.56    3.36
   4  -5 -10    3.86    1.71
   9   0   3    0.22    1.07
   9   0   3   -0.05    0.93
  -9   0  -3   -0.67    1.04
   9   0   3    0.75    0.87
   9   0   3    0.66    1.01
  -9   0  -3   -0.12    0.78
   1  -2 -15    4.20    3.64
   8   4  -3   26.85    6.34
   1   2 -15    4.00    2.46
   1  -2 -15    3.44    2.71
   8  -4  -3   48.35    7.63
   8  -4  -3   46.05    7.21
   8  -4  -3   37.74    5.05
   8  -4  -3   44.38    6.39
   8   4  -3   46.37   10.61
   8   4  -3   42.73   10.76
   8   4  -3   31.50    6.34
   1  -2 -15    5.54    2.88
   8  -4  -3   36.51   11.59
   1   2 -15    3.99    3.39
   1  -2 -15    4.10    3.47
   1   2 -15    5.57    2.90
   1   2 -15    2.63    2.06
   1  -2 -15    6.42    3.54
   8   4  -3   42.53    8.07
   1   2 -15   11.01    3.09
  -8   4   3   34.03    7.90
   1  -2 -15    8.69    3.67
  -1  -2  15    5.33    2.31
   8   4  -3   39.10    7.76
   8   4  -3   44.21    8.52
  -8   4   3   38.72   14.39
   5  -6  -2   21.13    4.55
   5   6  -2   17.94    6.89
   5  -6  -2   21.61    3.86
   5  -6  -2   20.68    4.40
  -5  -6   2   16.64    3.87
   5   6  -2   20.58    4.22
  -5   6   2   16.79    5.61
   5  -6  -2    9.97    5.34
   5  -6  -2   19.15    3.61
   5   6  -2   14.33    3.44
  -5   6   2   17.48    6.92
   5   6  -2   17.92    5.37
  -5   6   2   18.68    4.66
   3   2  13   18.27    4.87
  -3  -2 -13   25.98    5.63
   3  -2  13   27.57    5.86
  -3   2 -13   22.87    5.04
   3  -2  13   24.85    4.30
  -3   2 -13   24.60    5.17
  -3   2 -13   30.80    7.18
  -3  -2 -13   29.16    5.63
  -3  -2 -13   35.62    6.84
  -3   2 -13   29.85    6.26
  -3  -2 -13   29.74    8.09
  -3  -2 -13   32.38    6.84
   3   2  13   21.50    4.78
  -3   2 -13   26.04    5.83
  -1   0 -15   18.89    4.64
  -1   0 -15   21.74    4.79
  -1   0 -15   24.43    5.99
  -1   0 -15   21.77    5.64
  -1   0 -15   16.11    5.22
   1   0  15   14.14    4.29
  -1   0 -15   26.88    7.39
   8   4  -2   10.31    4.51
   8  -4  -2   12.91    3.91
  -8   4   2   13.00    7.75
   8  -4  -2    9.38    2.92
   8   4  -2    6.93    2.63
  -8   4   2    9.24    4.63
   8  -4  -2   11.92    6.53
   8   4  -2   11.39    4.48
   8   4  -2   11.01    6.42
   8   4  -2   11.56    3.85
   8   4  -2    5.15    3.47
   8   4  -2   11.03    5.76
   8   4  -2   15.78    3.38
   8  -4  -2   11.36    3.73
   8  -4  -2   11.77    2.66
   9  -2  -7    5.01    2.21
   5   6  -1    2.20    1.71
   9  -2  -7    8.80    5.72
   9   2  -7    5.61    2.20
   5  -6  -1    2.52    1.86
   5  -6  -1    3.69    1.90
  -5   6   1    3.16    1.72
  -9   2   7    0.14    2.28
   5   6  -1    1.29    1.77
  -5   6   1   -0.06    3.81
  -5   6   1   -0.28    2.60
   9   2  -7    3.07    2.43
   5   6  -1   -0.05    2.70
  -5   6   1    0.51    2.34
   9  -2  -7    6.59    2.58
   9   2  -7    8.16    3.86
  -5  -6   1    2.94    2.89
  -5  -6   1    3.44    2.11
   9   2  -7    4.10    3.16
   9  -2  -7    6.89    2.23
   5   6  -1    3.79    3.38
   5  -6  -1    2.81    1.50
   9   2  -7    8.64    3.23
   9  -2  -7    3.63    3.45
   5  -6  -1    5.15    1.74
  -6   1 -10   11.08    4.24
   6   1  10   12.19    3.54
  -6  -1 -10    9.02    2.94
  -6   1 -10    6.95    4.60
  -6  -1 -10    9.11    5.19
   6   1  10    6.02    3.33
  -6  -1 -10    8.61    4.75
  -6  -1 -10    6.01    3.02
   6  -1  10    9.82    3.00
  -6   1 -10    6.49    3.03
  -6   1 -10   10.00    3.13
   6  -1  10    6.54    3.80
   1   5 -11   33.54    6.80
   1   5 -11   30.81    4.82
   1  -5 -11   37.40    7.21
   1  -5 -11   38.73    7.71
   1  -5 -11   36.91    6.03
   1  -5 -11   19.99    4.18
   1  -5 -11   39.22    7.93
  -1  -5  11   41.34    6.73
   1   5 -11   36.59    7.46
   1  -5 -11   40.88    9.77
   1   5 -11   29.83    5.74
   1   5 -11   39.69    6.93
   5  -5  -9   16.26    4.74
  -5   5   9   16.88    4.53
   5   5  -9   19.32    3.43
  -5   5   9    3.57    2.83
   5   5  -9   19.98    4.48
   5  -5  -9   14.71    3.63
   5   5  -9    3.59    2.67
   5  -5  -9   13.70    3.30
   5  -5  -9   18.99    4.15
   5   5  -9   21.81    6.38
  -5   5   9   19.26    5.78
   5  -5  -9   13.21    6.21
   5   5  -9   14.40    3.28
   5   5  -9   14.90    5.19
   5   5  -9   10.32    3.76
   0  -7   0    0.50    1.56
   0   7   0    5.77    2.87
   0  -7   0    0.09    1.32
   0   7   0   -0.28    1.81
   0  -7   0    1.65    1.51
   9   0  -9   12.42    3.57
   9   0  -9    9.79    2.83
   9   0  -9    6.82    3.27
   9   0  -9    9.70    5.21
   3  -2 -15   24.61    5.97
   3  -2 -15   13.82    3.77
   3   2 -15   20.98    4.90
   3  -2 -15   24.14    5.93
   3   2 -15   20.16    5.00
  -3  -2  15   14.90    3.60
   3   2 -15   19.30    4.41
   3  -2 -15   16.36    5.61
   3  -2 -15   15.56    3.95
   2   5 -11   28.52    5.44
   2  -5 -11   39.14    6.44
   2   5 -11   44.50    8.35
   2   5 -11   47.08    8.02
  -2  -5  11   42.22    7.06
   2   5 -11   34.47    5.72
   2  -5 -11   40.79    8.52
   2   5 -11   40.49    7.52
   2  -5 -11   38.94    7.76
   2  -5 -11   50.47   11.66
  -8   1  -6    4.05    3.00
   8   1   6    6.26    2.74
  -8  -1  -6    6.78    5.01
  -8   1  -6    6.86    4.14
   8   1   6   10.04    3.33
   8   1   6    7.45    2.77
   8  -1   6   10.15    3.10
  -8  -1  -6    7.86    2.40
   8   1   6    7.09    3.27
  -8  -1  -6    2.91    2.76
   8  -1   6    7.66    2.81
   2   6  -8   13.34    3.56
   2  -6  -8   11.06    3.30
   2   6  -8   14.01    4.31
  -2  -6   8    9.79    2.41
   2  -6  -8   13.44    3.32
   2  -6  -8   11.34    4.71
   2   6  -8   14.41    3.93
   2   6  -8   13.55    3.98
   2  -6  -8   13.72    3.41
  -2  -6   8   10.81    3.44
   2  -6  -8   10.83    2.82
  -2   6   8   14.25    4.16
  -2   6   8   13.48    5.18
[truncated: 540,679 more chars]
